# Supplementary material for: GLI1+ cells are a source of repair-supportive mesenchymal cells (RSMCs) during airway epithelial regeneration
Source: Cell Mol Life Sci. 2022 Nov 5;79(11):581. doi: 10.1007/s00018-022-04599-2 (PMC9636301; doi:10.1007/s00018-022-04599-2)
Supplement: Supplementary file 1 — Supplementary file1 Supplementary Table 1. Top differentially expressed genes in tdTom+ cells between NA-Tam RSMCs and Tam-NA SMCs. (CSV 108 kb) [file 18_2022_4599_MOESM1_ESM.csv]

p_val	avg_logFC	pct.1	pct.2	p_val_adj	cluster	gene
Inmt	1.07854559547576e-20	3.12884275221084	0.981	0.9	1.48655939424424e-16	NA-Tam RSMC vs Tam-NA ASMC/VSMC	Inmt
Adh1	8.22850881251863e-16	2.46362604519876	0.954	0.72	1.13413536962944e-11	NA-Tam RSMC vs Tam-NA ASMC/VSMC	Adh1
Tagln	1.01179308795828e-13	-1.68504733167108	0.583	0.92	1.3945544131329e-09	NA-Tam RSMC vs Tam-NA ASMC/VSMC	Tagln
Hsd11b1	2.64301358716849e-12	2.24005402843908	0.843	0.48	3.64286562719433e-08	NA-Tam RSMC vs Tam-NA ASMC/VSMC	Hsd11b1
Pdgfra	1.36568396993958e-11	1.68909385080133	0.694	0.28	1.88232221576773e-07	NA-Tam RSMC vs Tam-NA ASMC/VSMC	Pdgfra
Cyr61	4.09829687789501e-10	1.32214062476025	0.991	0.82	5.64868258680269e-06	NA-Tam RSMC vs Tam-NA ASMC/VSMC	Cyr61
Acta2	5.58606816045106e-10	-1.83944577802497	0.852	1	7.6992777455497e-06	NA-Tam RSMC vs Tam-NA ASMC/VSMC	Acta2
Igkc	9.77697156312737e-10	-0.660961208585282	0.157	0.64	1.34755999054584e-05	NA-Tam RSMC vs Tam-NA ASMC/VSMC	Igkc
Ifi27l2a	1.40722377796377e-09	1.99744649281521	0.796	0.48	1.93957653316746e-05	NA-Tam RSMC vs Tam-NA ASMC/VSMC	Ifi27l2a
Enpp2	1.52013770965842e-09	-3.0604270912187	0.25	0.76	2.0952058052222e-05	NA-Tam RSMC vs Tam-NA ASMC/VSMC	Enpp2
Mfap4	2.29749593855369e-09	1.56566941349975	0.944	0.58	3.16663865210855e-05	NA-Tam RSMC vs Tam-NA ASMC/VSMC	Mfap4
Mustn1	2.56996242423899e-09	-1.6295187013615	0.546	0.8	3.5421792093286e-05	NA-Tam RSMC vs Tam-NA ASMC/VSMC	Mustn1
Myh11	2.08696835861935e-08	-2.04260542678477	0.407	0.76	0.000287646848868506	NA-Tam RSMC vs Tam-NA ASMC/VSMC	Myh11
Igfbp6	4.01396753153354e-08	1.44077967922158	0.722	0.36	0.000553245144871268	NA-Tam RSMC vs Tam-NA ASMC/VSMC	Igfbp6
C7	4.16062795912617e-08	2.43358077068259	0.398	0.06	0.00057345935160636	NA-Tam RSMC vs Tam-NA ASMC/VSMC	C7
Aldh1a1	4.34690291626594e-08	2.86788711978817	0.519	0.34	0.000599133628948934	NA-Tam RSMC vs Tam-NA ASMC/VSMC	Aldh1a1
Macf1	4.70463062374399e-08	1.73667496466602	0.861	0.64	0.000648439238870635	NA-Tam RSMC vs Tam-NA ASMC/VSMC	Macf1
Dpep1	4.81948977075973e-08	3.08461251834183	0.528	0.28	0.000664270275103813	NA-Tam RSMC vs Tam-NA ASMC/VSMC	Dpep1
6030408B16Rik	6.14123713385993e-08	4.78320881363079	0.315	0.04	0.000846446714159914	NA-Tam RSMC vs Tam-NA ASMC/VSMC	6030408B16Rik
Myl9	1.33048196730746e-07	-1.48861630510241	0.62	0.84	0.00183380329553987	NA-Tam RSMC vs Tam-NA ASMC/VSMC	Myl9
Limch1	3.61076493360538e-07	1.44191276610002	0.722	0.52	0.0049767173079883	NA-Tam RSMC vs Tam-NA ASMC/VSMC	Limch1
Tmem176a	2.14861013958187e-06	1.29314282410067	0.833	0.6	0.0296142935538569	NA-Tam RSMC vs Tam-NA ASMC/VSMC	Tmem176a
Ramp1	2.15681186546135e-06	-2.03211517981808	0.056	0.48	0.0297273379416537	NA-Tam RSMC vs Tam-NA ASMC/VSMC	Ramp1
Clec11a	2.16370976701843e-06	2.58111641231906	0.315	0.1	0.029822411718815	NA-Tam RSMC vs Tam-NA ASMC/VSMC	Clec11a
Mfap5	2.81006335517035e-06	1.18633336881776	0.944	0.74	0.0387311032243129	NA-Tam RSMC vs Tam-NA ASMC/VSMC	Mfap5
Mmp2	3.43305620787376e-06	1.16066135223206	0.815	0.6	0.047317813713124	NA-Tam RSMC vs Tam-NA ASMC/VSMC	Mmp2
Flna	3.52805746501236e-06	-1.17389869735756	0.574	0.88	0.0486272160402654	NA-Tam RSMC vs Tam-NA ASMC/VSMC	Flna
Aspn	4.59711624210211e-06	-1.92640789073249	0.639	0.9	0.0633620531648934	NA-Tam RSMC vs Tam-NA ASMC/VSMC	Aspn
Tcf21	7.86268005628836e-06	2.17522328379674	0.537	0.18	0.108371319215822	NA-Tam RSMC vs Tam-NA ASMC/VSMC	Tcf21
Map1b	1.21948123282701e-05	-1.37612363621346	0.222	0.52	0.168081098320547	NA-Tam RSMC vs Tam-NA ASMC/VSMC	Map1b
Gm10080	1.25216770154615e-05	-0.80529585785079	0.778	0.92	0.172586274304105	NA-Tam RSMC vs Tam-NA ASMC/VSMC	Gm10080
Lbh	1.39243412201979e-05	1.69381319829974	0.611	0.34	0.191919195037988	NA-Tam RSMC vs Tam-NA ASMC/VSMC	Lbh
P2ry14	1.52154468563798e-05	-2.25560061298685	0.12	0.44	0.209714504021483	NA-Tam RSMC vs Tam-NA ASMC/VSMC	P2ry14
Mettl7a1	1.69533989851794e-05	1.4075903420241	0.556	0.16	0.233668698212727	NA-Tam RSMC vs Tam-NA ASMC/VSMC	Mettl7a1
Actg2	1.96500110358577e-05	-2.74752808926089	0.111	0.48	0.270836102107226	NA-Tam RSMC vs Tam-NA ASMC/VSMC	Actg2
G0s2	2.25728839597067e-05	2.16487897368626	0.352	0.18	0.311122059616637	NA-Tam RSMC vs Tam-NA ASMC/VSMC	G0s2
Colec12	2.56065875831619e-05	1.36639970641523	0.537	0.26	0.352935596658721	NA-Tam RSMC vs Tam-NA ASMC/VSMC	Colec12
Hhip	2.64178745527033e-05	-1.84001983148476	0.352	0.6	0.364117564959909	NA-Tam RSMC vs Tam-NA ASMC/VSMC	Hhip
Tpm2	2.64539724167226e-05	-1.42042919787313	0.343	0.64	0.364615101819687	NA-Tam RSMC vs Tam-NA ASMC/VSMC	Tpm2
Sept4	2.93737361714366e-05	1.31165822293474	0.528	0.22	0.404858205650911	NA-Tam RSMC vs Tam-NA ASMC/VSMC	Sept4
Trappc2l	3.60966253748394e-05	1.71771859176616	0.491	0.3	0.497519787541411	NA-Tam RSMC vs Tam-NA ASMC/VSMC	Trappc2l
Myl6	3.92570758113776e-05	-0.917992104590164	0.917	0.98	0.541080275908218	NA-Tam RSMC vs Tam-NA ASMC/VSMC	Myl6
Emp1	3.96946765686275e-05	1.43803923129327	0.537	0.34	0.547111727145393	NA-Tam RSMC vs Tam-NA ASMC/VSMC	Emp1
Igfbp5	4.33709567943222e-05	-1.46231299331075	0.454	0.72	0.597781897496143	NA-Tam RSMC vs Tam-NA ASMC/VSMC	Igfbp5
Minos1	5.90035397715557e-05	0.990011015599745	0.87	0.72	0.813245788671352	NA-Tam RSMC vs Tam-NA ASMC/VSMC	Minos1
mt-Rnr2	6.46099476486694e-05	-0.325174416035958	1	1	0.890518908441611	NA-Tam RSMC vs Tam-NA ASMC/VSMC	mt-Rnr2
Gm5526	6.60503183766208e-05	-1.00582779594956	0.75	0.88	0.910371538184965	NA-Tam RSMC vs Tam-NA ASMC/VSMC	Gm5526
Gpc3	6.68440309885157e-05	1.90613874306505	0.694	0.46	0.921311279114711	NA-Tam RSMC vs Tam-NA ASMC/VSMC	Gpc3
Fam129a	7.57138708990751e-05	-2.09928518357307	0.102	0.4	1	NA-Tam RSMC vs Tam-NA ASMC/VSMC	Fam129a
Hnrnph1	7.88422482134854e-05	2.18956109871504	0.361	0.2	1	NA-Tam RSMC vs Tam-NA ASMC/VSMC	Hnrnph1
Hba-a1	8.3396221900237e-05	5.19583975499624	0.37	0.32	1	NA-Tam RSMC vs Tam-NA ASMC/VSMC	Hba-a1
Sftpc	8.63062900371971e-05	-1.01611445474277	0.991	1	1	NA-Tam RSMC vs Tam-NA ASMC/VSMC	Sftpc
Lmod1	9.27308456929151e-05	-1.54532558939272	0.139	0.38	1	NA-Tam RSMC vs Tam-NA ASMC/VSMC	Lmod1
Cd200	0.000107139242821662	-2.05838664354432	0.148	0.42	1	NA-Tam RSMC vs Tam-NA ASMC/VSMC	Cd200
Il6	0.000111402013423738	3.0446945507692	0.38	0.22	1	NA-Tam RSMC vs Tam-NA ASMC/VSMC	Il6
Rbp4	0.000136836842959084	1.12023694884732	0.556	0.26	1	NA-Tam RSMC vs Tam-NA ASMC/VSMC	Rbp4
Gsn	0.000142394247831167	0.549279496871447	1	1	1	NA-Tam RSMC vs Tam-NA ASMC/VSMC	Gsn
Lpp	0.000171937570617989	-1.16309314119745	0.472	0.72	1	NA-Tam RSMC vs Tam-NA ASMC/VSMC	Lpp
Sh3bgrl	0.000183561801725212	1.32874824540498	0.62	0.38	1	NA-Tam RSMC vs Tam-NA ASMC/VSMC	Sh3bgrl
Rgs2	0.000191224814232648	-0.728387345550884	0.491	0.68	1	NA-Tam RSMC vs Tam-NA ASMC/VSMC	Rgs2
Fbln1	0.000203447217525637	1.31304054410674	0.667	0.54	1	NA-Tam RSMC vs Tam-NA ASMC/VSMC	Fbln1
Atp6ap2	0.000219354919041627	2.86848738084863	0.306	0.14	1	NA-Tam RSMC vs Tam-NA ASMC/VSMC	Atp6ap2
Cox8a	0.00021983539579117	-0.506131964200796	0.481	0.82	1	NA-Tam RSMC vs Tam-NA ASMC/VSMC	Cox8a
Bpifa1	0.000221335008805756	3.63845696799233	0.259	0.1	1	NA-Tam RSMC vs Tam-NA ASMC/VSMC	Bpifa1
Actc1	0.000248391151616755	-2.3275171852908	0.241	0.5	1	NA-Tam RSMC vs Tam-NA ASMC/VSMC	Actc1
Tmem204	0.000249911303052036	1.44897513463931	0.5	0.24	1	NA-Tam RSMC vs Tam-NA ASMC/VSMC	Tmem204
Gm11836	0.000276436051808419	-0.458041441174981	0.324	0.58	1	NA-Tam RSMC vs Tam-NA ASMC/VSMC	Gm11836
Pdia3	0.000278955187815645	1.048591761831	0.667	0.44	1	NA-Tam RSMC vs Tam-NA ASMC/VSMC	Pdia3
Crip1	0.000321847268882764	-1.18998745344017	0.796	0.84	1	NA-Tam RSMC vs Tam-NA ASMC/VSMC	Crip1
Pid1	0.000354673717995586	1.71045317157805	0.333	0.14	1	NA-Tam RSMC vs Tam-NA ASMC/VSMC	Pid1
Dkk3	0.000383232254222146	1.64274339299386	0.593	0.38	1	NA-Tam RSMC vs Tam-NA ASMC/VSMC	Dkk3
Cd302	0.0003876249443983	1.51344057726654	0.574	0.42	1	NA-Tam RSMC vs Tam-NA ASMC/VSMC	Cd302
Ckb	0.000387959216853107	-1.60178440883604	0.37	0.5	1	NA-Tam RSMC vs Tam-NA ASMC/VSMC	Ckb
Nbl1	0.000396477263605034	1.4921431079906	0.63	0.46	1	NA-Tam RSMC vs Tam-NA ASMC/VSMC	Nbl1
Cald1	0.000454154321003653	-0.777092957656696	0.787	1	1	NA-Tam RSMC vs Tam-NA ASMC/VSMC	Cald1
Cd164	0.000459918885205918	2.09289636150299	0.454	0.28	1	NA-Tam RSMC vs Tam-NA ASMC/VSMC	Cd164
Hypk	0.000503562964109044	1.40939891582426	0.435	0.18	1	NA-Tam RSMC vs Tam-NA ASMC/VSMC	Hypk
Cdc42ep3	0.00054315568808157	-3.14528394411955	0.093	0.38	1	NA-Tam RSMC vs Tam-NA ASMC/VSMC	Cdc42ep3
Ifitm1	0.000570881220663631	1.20013446138644	0.593	0.34	1	NA-Tam RSMC vs Tam-NA ASMC/VSMC	Ifitm1
Smarca2	0.000609386155258222	2.94028340725683	0.315	0.24	1	NA-Tam RSMC vs Tam-NA ASMC/VSMC	Smarca2
Vcam1	0.000644937085230786	1.24872576850284	0.5	0.32	1	NA-Tam RSMC vs Tam-NA ASMC/VSMC	Vcam1
Srrm1	0.000649251154469693	1.25619474445084	0.435	0.2	1	NA-Tam RSMC vs Tam-NA ASMC/VSMC	Srrm1
Rbp1	0.000651914739623562	0.958354338821917	0.685	0.42	1	NA-Tam RSMC vs Tam-NA ASMC/VSMC	Rbp1
Rrad	0.000707864813803267	-3.53975294727588	0.046	0.26	1	NA-Tam RSMC vs Tam-NA ASMC/VSMC	Rrad
Slc43a3	0.000723581731860454	1.54152473305712	0.37	0.08	1	NA-Tam RSMC vs Tam-NA ASMC/VSMC	Slc43a3
Gja1	0.000761303467280214	-4.16898147051502	0.102	0.32	1	NA-Tam RSMC vs Tam-NA ASMC/VSMC	Gja1
Asah1	0.000763835929952589	2.93301808614305	0.259	0.1	1	NA-Tam RSMC vs Tam-NA ASMC/VSMC	Asah1
Clu	0.000769372762779644	-2.9768369895204	0.222	0.4	1	NA-Tam RSMC vs Tam-NA ASMC/VSMC	Clu
Ppp1r12a	0.000771577388312607	-1.56964415876032	0.194	0.42	1	NA-Tam RSMC vs Tam-NA ASMC/VSMC	Ppp1r12a
Cp	0.000848455941033563	1.90326083390673	0.435	0.22	1	NA-Tam RSMC vs Tam-NA ASMC/VSMC	Cp
Kazald1	0.000855700924548406	-1.81201221047241	0.083	0.32	1	NA-Tam RSMC vs Tam-NA ASMC/VSMC	Kazald1
Serping1	0.000867388959402378	0.653320339508999	0.963	0.88	1	NA-Tam RSMC vs Tam-NA ASMC/VSMC	Serping1
Ifitm2	0.000917838061366586	0.690037791456166	0.926	0.94	1	NA-Tam RSMC vs Tam-NA ASMC/VSMC	Ifitm2
Mgp	0.000920586127553319	0.682749867469513	0.991	1	1	NA-Tam RSMC vs Tam-NA ASMC/VSMC	Mgp
Sptbn1	0.000926537721619095	0.988113719004624	0.796	0.62	1	NA-Tam RSMC vs Tam-NA ASMC/VSMC	Sptbn1
Ltbp4	0.000928637216491991	0.704793564660127	0.759	0.48	1	NA-Tam RSMC vs Tam-NA ASMC/VSMC	Ltbp4
Cdo1	0.000976345769195672	2.05887465442732	0.269	0.04	1	NA-Tam RSMC vs Tam-NA ASMC/VSMC	Cdo1
Abca8a	0.00107675105958988	1.81002902740658	0.454	0.32	1	NA-Tam RSMC vs Tam-NA ASMC/VSMC	Abca8a
Cfh	0.00125250222276895	0.970842745363346	0.861	0.8	1	NA-Tam RSMC vs Tam-NA ASMC/VSMC	Cfh
Pde5a	0.00131387354340607	-2.07288815783958	0.111	0.32	1	NA-Tam RSMC vs Tam-NA ASMC/VSMC	Pde5a
Pde3a	0.00138458365681114	-2.04172083017956	0.093	0.28	1	NA-Tam RSMC vs Tam-NA ASMC/VSMC	Pde3a
Atp1a1	0.00150378577884102	-1.04915309697138	0.565	0.72	1	NA-Tam RSMC vs Tam-NA ASMC/VSMC	Atp1a1
Prex2	0.00151762487044441	0.317883692461313	0.472	0.2	1	NA-Tam RSMC vs Tam-NA ASMC/VSMC	Prex2
Cdh4	0.001539529024553	-2.69590337008281	0.046	0.28	1	NA-Tam RSMC vs Tam-NA ASMC/VSMC	Cdh4
Wnk1	0.00158087742127081	2.33305642125407	0.315	0.12	1	NA-Tam RSMC vs Tam-NA ASMC/VSMC	Wnk1
Dst	0.00164306705292294	-0.70990485925342	0.194	0.48	1	NA-Tam RSMC vs Tam-NA ASMC/VSMC	Dst
Arhgap29	0.00176708184095172	3.19761973606906	0.259	0.14	1	NA-Tam RSMC vs Tam-NA ASMC/VSMC	Arhgap29
Epas1	0.00194626497094096	-1.07738502116992	0.352	0.56	1	NA-Tam RSMC vs Tam-NA ASMC/VSMC	Epas1
Enpp1	0.00205220893959109	-1.19021472011238	0.037	0.26	1	NA-Tam RSMC vs Tam-NA ASMC/VSMC	Enpp1
AW112010	0.00211679346536887	3.4149780987167	0.287	0.16	1	NA-Tam RSMC vs Tam-NA ASMC/VSMC	AW112010
Syngr2	0.00212517258217903	-2.8615486146726	0.056	0.26	1	NA-Tam RSMC vs Tam-NA ASMC/VSMC	Syngr2
Tpm1	0.00215845278534124	-0.824572773182686	0.704	0.88	1	NA-Tam RSMC vs Tam-NA ASMC/VSMC	Tpm1
Pcp4l1	0.00226058467187969	-2.29197228543487	0.111	0.32	1	NA-Tam RSMC vs Tam-NA ASMC/VSMC	Pcp4l1
Ssr4	0.00226711378348318	1.14635993473305	0.343	0.16	1	NA-Tam RSMC vs Tam-NA ASMC/VSMC	Ssr4
Dnajb1	0.00237156520491485	1.37594894314733	0.694	0.5	1	NA-Tam RSMC vs Tam-NA ASMC/VSMC	Dnajb1
Atp2a2	0.00245655754398769	-1.2885329377819	0.269	0.54	1	NA-Tam RSMC vs Tam-NA ASMC/VSMC	Atp2a2
Maf	0.00248769481615434	1.35306330356814	0.37	0.18	1	NA-Tam RSMC vs Tam-NA ASMC/VSMC	Maf
Rpl4	0.00249145986642622	-0.489919733117824	0.694	0.84	1	NA-Tam RSMC vs Tam-NA ASMC/VSMC	Rpl4
Tm4sf1	0.00249612545332841	-1.17376067069231	0.37	0.62	1	NA-Tam RSMC vs Tam-NA ASMC/VSMC	Tm4sf1
Rcn2	0.00252594147420154	3.20533306398325	0.278	0.14	1	NA-Tam RSMC vs Tam-NA ASMC/VSMC	Rcn2
Antxr1	0.00253472873615542	-1.58484745268257	0.185	0.42	1	NA-Tam RSMC vs Tam-NA ASMC/VSMC	Antxr1
Cd9	0.00265139854473625	-0.31694526160475	0.463	0.7	1	NA-Tam RSMC vs Tam-NA ASMC/VSMC	Cd9
Fyttd1	0.00267000870607504	-2.77523265604477	0.083	0.3	1	NA-Tam RSMC vs Tam-NA ASMC/VSMC	Fyttd1
Dctn6	0.00267345267189486	-1.43103778143394	0.204	0.46	1	NA-Tam RSMC vs Tam-NA ASMC/VSMC	Dctn6
Stk38l	0.00267414780247577	-2.51598248552514	0.065	0.26	1	NA-Tam RSMC vs Tam-NA ASMC/VSMC	Stk38l
Ccl2	0.00269015703998192	3.13933397475612	0.398	0.34	1	NA-Tam RSMC vs Tam-NA ASMC/VSMC	Ccl2
Adipor1	0.00271436165688307	-1.59867334082958	0.148	0.44	1	NA-Tam RSMC vs Tam-NA ASMC/VSMC	Adipor1
Svil	0.00273852066829988	-0.484037770864812	0.389	0.7	1	NA-Tam RSMC vs Tam-NA ASMC/VSMC	Svil
Gyg	0.0027493139403609	1.38566541149731	0.583	0.4	1	NA-Tam RSMC vs Tam-NA ASMC/VSMC	Gyg
Gucy1a3	0.00276139788100585	-3.09648266728739	0.167	0.26	1	NA-Tam RSMC vs Tam-NA ASMC/VSMC	Gucy1a3
Gm8894	0.00276378110381399	-0.45172000113878	0.454	0.64	1	NA-Tam RSMC vs Tam-NA ASMC/VSMC	Gm8894
Clec3b	0.00278209940912562	0.469242308625344	0.5	0.3	1	NA-Tam RSMC vs Tam-NA ASMC/VSMC	Clec3b
Net1	0.0030968019604179	-1.32534526218757	0.074	0.3	1	NA-Tam RSMC vs Tam-NA ASMC/VSMC	Net1
Asb2	0.0032271735736559	-2.82618534066765	0.028	0.28	1	NA-Tam RSMC vs Tam-NA ASMC/VSMC	Asb2
Gtf2h5	0.00330531524120649	-0.478073084860851	0.463	0.7	1	NA-Tam RSMC vs Tam-NA ASMC/VSMC	Gtf2h5
Spon1	0.00346678370795961	1.35763600020021	0.407	0.3	1	NA-Tam RSMC vs Tam-NA ASMC/VSMC	Spon1
Gm11964	0.00351817959107198	0.360641905072852	0.389	0.2	1	NA-Tam RSMC vs Tam-NA ASMC/VSMC	Gm11964
Pcsk5	0.00358153943079618	-1.02579420095987	0.12	0.34	1	NA-Tam RSMC vs Tam-NA ASMC/VSMC	Pcsk5
Postn	0.00364055219668058	-1.89409827995016	0.176	0.38	1	NA-Tam RSMC vs Tam-NA ASMC/VSMC	Postn
Ppp1r12b	0.00369307445871936	-2.51910982578382	0.204	0.42	1	NA-Tam RSMC vs Tam-NA ASMC/VSMC	Ppp1r12b
Rpl39	0.00372169643704514	-0.856257419293524	0.37	0.58	1	NA-Tam RSMC vs Tam-NA ASMC/VSMC	Rpl39
Rbm3	0.00380531837894621	-2.09228839714076	0.065	0.26	1	NA-Tam RSMC vs Tam-NA ASMC/VSMC	Rbm3
Hsd17b11	0.00382088039493358	0.830057393283328	0.87	0.82	1	NA-Tam RSMC vs Tam-NA ASMC/VSMC	Hsd17b11
Actb	0.00396260459939653	-0.381434531260414	0.944	1	1	NA-Tam RSMC vs Tam-NA ASMC/VSMC	Actb
Mcam	0.00406629408361	-1.30389966987858	0.111	0.28	1	NA-Tam RSMC vs Tam-NA ASMC/VSMC	Mcam
Fat1	0.00406956159396831	-2.85318553021025	0.167	0.4	1	NA-Tam RSMC vs Tam-NA ASMC/VSMC	Fat1
Oaz1-ps	0.00427514368595235	0.275240937669489	0.287	0.12	1	NA-Tam RSMC vs Tam-NA ASMC/VSMC	Oaz1-ps
Prnp	0.0043568757875037	-1.18568059058706	0.213	0.46	1	NA-Tam RSMC vs Tam-NA ASMC/VSMC	Prnp
Gas7	0.00438196760668216	2.65357728784763	0.287	0.12	1	NA-Tam RSMC vs Tam-NA ASMC/VSMC	Gas7
Gadd45g	0.00451695995148347	-0.681130475108361	0.685	0.8	1	NA-Tam RSMC vs Tam-NA ASMC/VSMC	Gadd45g
Des	0.0046843055275614	-1.29816831418911	0.148	0.36	1	NA-Tam RSMC vs Tam-NA ASMC/VSMC	Des
Tmem9b	0.00469230362341199	1.85369932971935	0.296	0.16	1	NA-Tam RSMC vs Tam-NA ASMC/VSMC	Tmem9b
Irf1	0.00486568781327739	1.00543247080432	0.398	0.22	1	NA-Tam RSMC vs Tam-NA ASMC/VSMC	Irf1
Gem	0.0049141290852976	-0.835144891221931	0.306	0.52	1	NA-Tam RSMC vs Tam-NA ASMC/VSMC	Gem
Ptp4a3	0.00499285098487626	-2.18523298041153	0.056	0.26	1	NA-Tam RSMC vs Tam-NA ASMC/VSMC	Ptp4a3
Amotl1	0.0050404052741574	-1.87511070440382	0.12	0.32	1	NA-Tam RSMC vs Tam-NA ASMC/VSMC	Amotl1
Gstt1	0.00517594714555335	1.47532772685417	0.519	0.46	1	NA-Tam RSMC vs Tam-NA ASMC/VSMC	Gstt1
Trappc4	0.00518312461584709	0.950485586178714	0.38	0.18	1	NA-Tam RSMC vs Tam-NA ASMC/VSMC	Trappc4
C1s1	0.00537965235994754	0.857668567988703	0.639	0.46	1	NA-Tam RSMC vs Tam-NA ASMC/VSMC	C1s1
Notch3	0.00546514465127306	-2.67690943379081	0.037	0.26	1	NA-Tam RSMC vs Tam-NA ASMC/VSMC	Notch3
Rtcb	0.00553872761833235	-1.50913211861996	0.102	0.32	1	NA-Tam RSMC vs Tam-NA ASMC/VSMC	Rtcb
Scpep1	0.00554343253586892	1.82102822669146	0.407	0.24	1	NA-Tam RSMC vs Tam-NA ASMC/VSMC	Scpep1
Ehd4	0.00562585314971511	-1.53112682106723	0.093	0.32	1	NA-Tam RSMC vs Tam-NA ASMC/VSMC	Ehd4
Ppp1cb	0.0058284930435738	-1.64543071360126	0.315	0.54	1	NA-Tam RSMC vs Tam-NA ASMC/VSMC	Ppp1cb
Crip2	0.00585254123408527	-0.575977086202342	0.62	0.72	1	NA-Tam RSMC vs Tam-NA ASMC/VSMC	Crip2
Ms4a4d	0.00611782798060577	1.22946554783137	0.269	0.1	1	NA-Tam RSMC vs Tam-NA ASMC/VSMC	Ms4a4d
Atp5a1	0.00620517899446416	-0.646998942110031	0.417	0.62	1	NA-Tam RSMC vs Tam-NA ASMC/VSMC	Atp5a1
Tmsb10	0.00630534708922913	0.938069666287674	0.815	0.68	1	NA-Tam RSMC vs Tam-NA ASMC/VSMC	Tmsb10
BC028528	0.00663781609847996	-1.59957838985774	0.176	0.38	1	NA-Tam RSMC vs Tam-NA ASMC/VSMC	BC028528
Serpine2	0.00664627241632945	-0.68890084712231	0.722	0.82	1	NA-Tam RSMC vs Tam-NA ASMC/VSMC	Serpine2
Mxd4	0.00668917623820747	-1.17048738214186	0.194	0.36	1	NA-Tam RSMC vs Tam-NA ASMC/VSMC	Mxd4
Cnn3	0.00672890531427238	-0.59297682923517	0.315	0.58	1	NA-Tam RSMC vs Tam-NA ASMC/VSMC	Cnn3
Txnip	0.00693934090309689	-1.18957830413123	0.296	0.48	1	NA-Tam RSMC vs Tam-NA ASMC/VSMC	Txnip
Ccl7	0.00712565605868739	2.91864969500039	0.444	0.38	1	NA-Tam RSMC vs Tam-NA ASMC/VSMC	Ccl7
Olfml3	0.00721705325207546	0.815934859364237	0.509	0.34	1	NA-Tam RSMC vs Tam-NA ASMC/VSMC	Olfml3
Nudc	0.00721992657451496	-1.28138924766106	0.157	0.36	1	NA-Tam RSMC vs Tam-NA ASMC/VSMC	Nudc
Id2	0.00757223296134008	-0.849203972564862	0.222	0.36	1	NA-Tam RSMC vs Tam-NA ASMC/VSMC	Id2
Srrm2	0.00784602929096132	-1.20139013884648	0.343	0.52	1	NA-Tam RSMC vs Tam-NA ASMC/VSMC	Srrm2
Hnrnpdl	0.00793275827294384	-1.6019910310497	0.231	0.46	1	NA-Tam RSMC vs Tam-NA ASMC/VSMC	Hnrnpdl
Rwdd1	0.00796397089975221	-0.888454162112763	0.222	0.36	1	NA-Tam RSMC vs Tam-NA ASMC/VSMC	Rwdd1
mt-Tm	0.00800177939746115	-0.369160160818861	0.5	0.76	1	NA-Tam RSMC vs Tam-NA ASMC/VSMC	mt-Tm
Cfap36	0.00803253758488322	-1.57367765305252	0.046	0.26	1	NA-Tam RSMC vs Tam-NA ASMC/VSMC	Cfap36
Rock1	0.00839198193488712	-1.42945505783142	0.315	0.52	1	NA-Tam RSMC vs Tam-NA ASMC/VSMC	Rock1
Iigp1	0.00864825106012186	1.34319393694717	0.287	0.18	1	NA-Tam RSMC vs Tam-NA ASMC/VSMC	Iigp1
Cst3	0.00880612410515374	0.62435845723484	0.991	1	1	NA-Tam RSMC vs Tam-NA ASMC/VSMC	Cst3
Pdia6	0.00886434693184636	0.701051667425752	0.491	0.24	1	NA-Tam RSMC vs Tam-NA ASMC/VSMC	Pdia6
Malsu1	0.00916550819617612	-1.24460077178263	0.148	0.34	1	NA-Tam RSMC vs Tam-NA ASMC/VSMC	Malsu1
Cnn1	0.00921982852711779	-1.74366996604174	0.194	0.4	1	NA-Tam RSMC vs Tam-NA ASMC/VSMC	Cnn1
Hspa5	0.00923535484042566	0.703989836231272	0.787	0.78	1	NA-Tam RSMC vs Tam-NA ASMC/VSMC	Hspa5
Szrd1	0.00951964810027315	0.727391903409987	0.509	0.36	1	NA-Tam RSMC vs Tam-NA ASMC/VSMC	Szrd1
Nfia	0.00955456821806676	-0.625505445111702	0.398	0.56	1	NA-Tam RSMC vs Tam-NA ASMC/VSMC	Nfia
Scgb3a1	0.00957521527082833	-0.955049892051313	0.213	0.34	1	NA-Tam RSMC vs Tam-NA ASMC/VSMC	Scgb3a1
Lrpap1	0.00970685795777765	1.2292571102189	0.5	0.34	1	NA-Tam RSMC vs Tam-NA ASMC/VSMC	Lrpap1
Arpp19	0.00985056370876451	-0.634613613772348	0.602	0.8	1	NA-Tam RSMC vs Tam-NA ASMC/VSMC	Arpp19
Cebpd	0.0099466214662943	0.756036936194204	0.741	0.6	1	NA-Tam RSMC vs Tam-NA ASMC/VSMC	Cebpd
Ntn4	0.0100778987018582	-1.50279840652243	0.222	0.4	1	NA-Tam RSMC vs Tam-NA ASMC/VSMC	Ntn4
Eif3i	0.0102292623445322	-1.39606658088006	0.102	0.26	1	NA-Tam RSMC vs Tam-NA ASMC/VSMC	Eif3i
Timm22	0.0102505848856749	1.769995215852	0.556	0.42	1	NA-Tam RSMC vs Tam-NA ASMC/VSMC	Timm22
Rgs16	0.010605741069671	-3.63568460940815	0.102	0.3	1	NA-Tam RSMC vs Tam-NA ASMC/VSMC	Rgs16
Bmp1	0.0107166752098585	-0.894778438172034	0.157	0.3	1	NA-Tam RSMC vs Tam-NA ASMC/VSMC	Bmp1
Nars	0.0107883025031776	-1.09198834627646	0.176	0.42	1	NA-Tam RSMC vs Tam-NA ASMC/VSMC	Nars
Lum	0.0109725494630136	-0.471284412234827	0.37	0.58	1	NA-Tam RSMC vs Tam-NA ASMC/VSMC	Lum
Itgb1	0.0110111127774234	-0.445834928224187	0.481	0.7	1	NA-Tam RSMC vs Tam-NA ASMC/VSMC	Itgb1
Ybx3	0.0112539801218285	-0.838393749627242	0.185	0.3	1	NA-Tam RSMC vs Tam-NA ASMC/VSMC	Ybx3
Sqstm1	0.0113163274520248	0.652002518085808	0.981	1	1	NA-Tam RSMC vs Tam-NA ASMC/VSMC	Sqstm1
Mob4	0.0114165943360871	-2.9479511790725	0.111	0.28	1	NA-Tam RSMC vs Tam-NA ASMC/VSMC	Mob4
Ate1	0.0117947706614601	-1.24260986196718	0.13	0.36	1	NA-Tam RSMC vs Tam-NA ASMC/VSMC	Ate1
Plxdc2	0.0122288773926881	0.89808045800106	0.648	0.56	1	NA-Tam RSMC vs Tam-NA ASMC/VSMC	Plxdc2
Grem2	0.0122661275739922	-1.50285699244221	0.213	0.32	1	NA-Tam RSMC vs Tam-NA ASMC/VSMC	Grem2
Tmem59	0.0124106818898188	0.675533597194173	0.787	0.74	1	NA-Tam RSMC vs Tam-NA ASMC/VSMC	Tmem59
Gm10320	0.0125101932805171	0.480311664969161	0.37	0.2	1	NA-Tam RSMC vs Tam-NA ASMC/VSMC	Gm10320
Tnc	0.0125963760446762	-0.928846198093394	0.148	0.32	1	NA-Tam RSMC vs Tam-NA ASMC/VSMC	Tnc
mt-Nd5	0.0128091842034332	-0.449475586592617	0.722	0.8	1	NA-Tam RSMC vs Tam-NA ASMC/VSMC	mt-Nd5
Cpxm1	0.0128211864433867	1.42293206934889	0.398	0.28	1	NA-Tam RSMC vs Tam-NA ASMC/VSMC	Cpxm1
Mylk	0.0131008682270133	-0.340370746871515	0.722	0.82	1	NA-Tam RSMC vs Tam-NA ASMC/VSMC	Mylk
Ftl1	0.0132277939439463	0.286963616012621	0.963	0.88	1	NA-Tam RSMC vs Tam-NA ASMC/VSMC	Ftl1
Myh9	0.0133699525226368	-1.43264031902067	0.204	0.4	1	NA-Tam RSMC vs Tam-NA ASMC/VSMC	Myh9
Pbxip1	0.0134276789465124	-0.780977542907363	0.306	0.44	1	NA-Tam RSMC vs Tam-NA ASMC/VSMC	Pbxip1
Atp6v0b	0.0138675930834539	-0.950673230168784	0.444	0.58	1	NA-Tam RSMC vs Tam-NA ASMC/VSMC	Atp6v0b
Rbpms	0.0139992591783805	-0.329026009961841	0.204	0.36	1	NA-Tam RSMC vs Tam-NA ASMC/VSMC	Rbpms
Tmed4	0.0145780368885062	-1.32339452159641	0.148	0.32	1	NA-Tam RSMC vs Tam-NA ASMC/VSMC	Tmed4
Eif3a	0.0145959318348751	-1.49842319295372	0.213	0.38	1	NA-Tam RSMC vs Tam-NA ASMC/VSMC	Eif3a
Eef2	0.0146584927925874	-0.486602139293907	0.574	0.8	1	NA-Tam RSMC vs Tam-NA ASMC/VSMC	Eef2
Angpt2	0.014810016775166	-0.548433624878582	0.12	0.34	1	NA-Tam RSMC vs Tam-NA ASMC/VSMC	Angpt2
Nexn	0.0148446426071778	-0.37866269387079	0.454	0.64	1	NA-Tam RSMC vs Tam-NA ASMC/VSMC	Nexn
Aldoa	0.0148579054552312	-1.29042668997484	0.361	0.52	1	NA-Tam RSMC vs Tam-NA ASMC/VSMC	Aldoa
Gm9703	0.0149760589839012	0.519210615123971	0.306	0.14	1	NA-Tam RSMC vs Tam-NA ASMC/VSMC	Gm9703
Esyt2	0.0150778788228932	-1.13301019890434	0.157	0.38	1	NA-Tam RSMC vs Tam-NA ASMC/VSMC	Esyt2
Adamts2	0.015150242129424	1.09557027862941	0.537	0.44	1	NA-Tam RSMC vs Tam-NA ASMC/VSMC	Adamts2
Rbbp7	0.0154058225040002	-0.538588977577082	0.472	0.62	1	NA-Tam RSMC vs Tam-NA ASMC/VSMC	Rbbp7
Taf12	0.0154092445425215	1.76673358602182	0.278	0.06	1	NA-Tam RSMC vs Tam-NA ASMC/VSMC	Taf12
C1ra	0.0157043732929312	0.898319674139712	0.38	0.24	1	NA-Tam RSMC vs Tam-NA ASMC/VSMC	C1ra
Tgfbi	0.0157842399073758	-0.831634442149258	0.139	0.3	1	NA-Tam RSMC vs Tam-NA ASMC/VSMC	Tgfbi
Anpep	0.0159139482389185	1.4116319957078	0.306	0.22	1	NA-Tam RSMC vs Tam-NA ASMC/VSMC	Anpep
Serinc1	0.0160906405984202	-1.22837731159957	0.241	0.44	1	NA-Tam RSMC vs Tam-NA ASMC/VSMC	Serinc1
Wls	0.0164808206815273	-0.702315053737548	0.269	0.46	1	NA-Tam RSMC vs Tam-NA ASMC/VSMC	Wls
Actn4	0.0165250988912953	-1.24462836209494	0.102	0.26	1	NA-Tam RSMC vs Tam-NA ASMC/VSMC	Actn4
Cd74	0.0167446738505177	-1.10868560986753	0.222	0.34	1	NA-Tam RSMC vs Tam-NA ASMC/VSMC	Cd74
Tcap	0.016801784122178	-1.79752770896696	0.111	0.26	1	NA-Tam RSMC vs Tam-NA ASMC/VSMC	Tcap
Vezf1	0.0171702368065323	-0.903193386760243	0.102	0.3	1	NA-Tam RSMC vs Tam-NA ASMC/VSMC	Vezf1
Rpl27	0.0172364912767942	-0.321725648659979	0.407	0.68	1	NA-Tam RSMC vs Tam-NA ASMC/VSMC	Rpl27
Slc6a6	0.0174455089546072	1.06484754950343	0.315	0.22	1	NA-Tam RSMC vs Tam-NA ASMC/VSMC	Slc6a6
Tmem258	0.0174866950345976	0.532338643680042	0.778	0.74	1	NA-Tam RSMC vs Tam-NA ASMC/VSMC	Tmem258
Tmem47	0.0177037226708105	-0.299903806328262	0.176	0.3	1	NA-Tam RSMC vs Tam-NA ASMC/VSMC	Tmem47
Nono	0.0178792454017214	-0.998644230733546	0.139	0.26	1	NA-Tam RSMC vs Tam-NA ASMC/VSMC	Nono
Ccdc50	0.0182497820021726	-1.77034836913381	0.213	0.36	1	NA-Tam RSMC vs Tam-NA ASMC/VSMC	Ccdc50
Mmp3	0.0185596036208779	1.66532965337246	0.417	0.38	1	NA-Tam RSMC vs Tam-NA ASMC/VSMC	Mmp3
Mxra8	0.0189332240968007	0.371600243946772	0.704	0.54	1	NA-Tam RSMC vs Tam-NA ASMC/VSMC	Mxra8
Lgals8	0.0191114918958421	-1.62729194604073	0.139	0.28	1	NA-Tam RSMC vs Tam-NA ASMC/VSMC	Lgals8
St3gal4	0.0195692278775107	1.80946165399011	0.269	0.14	1	NA-Tam RSMC vs Tam-NA ASMC/VSMC	St3gal4
Eif3c	0.0198706978131325	-0.816211538052645	0.194	0.42	1	NA-Tam RSMC vs Tam-NA ASMC/VSMC	Eif3c
Gm1821	0.0203516127410463	0.333548218317503	0.991	0.94	1	NA-Tam RSMC vs Tam-NA ASMC/VSMC	Gm1821
Zak	0.020391770875266	-1.63861782595276	0.185	0.32	1	NA-Tam RSMC vs Tam-NA ASMC/VSMC	Zak
Ktn1	0.0204198107459213	-0.652660751035816	0.407	0.58	1	NA-Tam RSMC vs Tam-NA ASMC/VSMC	Ktn1
Pdgfrb	0.0211343308154768	-1.16394933507972	0.241	0.34	1	NA-Tam RSMC vs Tam-NA ASMC/VSMC	Pdgfrb
Tgif1	0.0219495983371125	-1.3618421617916	0.111	0.3	1	NA-Tam RSMC vs Tam-NA ASMC/VSMC	Tgif1
Chd4	0.0220174602413587	-0.824534438992627	0.176	0.34	1	NA-Tam RSMC vs Tam-NA ASMC/VSMC	Chd4
Tmem176b	0.0221906402092287	0.424116388608737	0.852	0.7	1	NA-Tam RSMC vs Tam-NA ASMC/VSMC	Tmem176b
C1qtnf7	0.0222269562946848	0.932245168906276	0.472	0.22	1	NA-Tam RSMC vs Tam-NA ASMC/VSMC	C1qtnf7
Nab1	0.0232477293481959	-0.506014202043151	0.157	0.32	1	NA-Tam RSMC vs Tam-NA ASMC/VSMC	Nab1
Rps28	0.0237057223961115	-0.312855994024893	0.676	0.86	1	NA-Tam RSMC vs Tam-NA ASMC/VSMC	Rps28
Rps25	0.0239022414821154	-0.407967509126182	0.5	0.72	1	NA-Tam RSMC vs Tam-NA ASMC/VSMC	Rps25
Kif5b	0.0244912454929195	-0.323674791240521	0.324	0.44	1	NA-Tam RSMC vs Tam-NA ASMC/VSMC	Kif5b
Pam	0.0246116889880945	-1.01186214702787	0.741	0.78	1	NA-Tam RSMC vs Tam-NA ASMC/VSMC	Pam
Actn1	0.0246870828835753	-0.389327230153385	0.139	0.28	1	NA-Tam RSMC vs Tam-NA ASMC/VSMC	Actn1
Slmap	0.0254224938411081	-1.01128543493554	0.12	0.28	1	NA-Tam RSMC vs Tam-NA ASMC/VSMC	Slmap
Timp3	0.0255860933758487	0.549635850214615	0.907	0.86	1	NA-Tam RSMC vs Tam-NA ASMC/VSMC	Timp3
Btg1	0.0259992967633147	-0.636841676667397	0.472	0.64	1	NA-Tam RSMC vs Tam-NA ASMC/VSMC	Btg1
Ppp1r2	0.0263761186482301	0.441960181126241	0.287	0.14	1	NA-Tam RSMC vs Tam-NA ASMC/VSMC	Ppp1r2
Sf3b5	0.0267996331921557	-1.28777170214264	0.194	0.3	1	NA-Tam RSMC vs Tam-NA ASMC/VSMC	Sf3b5
Eif3f	0.0268202075157987	-1.14587018192625	0.139	0.32	1	NA-Tam RSMC vs Tam-NA ASMC/VSMC	Eif3f
Dpysl3	0.0276118850326044	1.62517335072002	0.306	0.16	1	NA-Tam RSMC vs Tam-NA ASMC/VSMC	Dpysl3
Scarb2	0.027837694008698	1.64452261909896	0.426	0.38	1	NA-Tam RSMC vs Tam-NA ASMC/VSMC	Scarb2
Atp5g3	0.0287422865333065	-0.789288811723456	0.296	0.42	1	NA-Tam RSMC vs Tam-NA ASMC/VSMC	Atp5g3
Mtfr1l	0.028968287039334	-0.25732933052449	0.12	0.32	1	NA-Tam RSMC vs Tam-NA ASMC/VSMC	Mtfr1l
Gpx4	0.0289833019945475	-0.435933104720838	0.306	0.46	1	NA-Tam RSMC vs Tam-NA ASMC/VSMC	Gpx4
Filip1l	0.0292409002683635	-1.00164904819643	0.278	0.4	1	NA-Tam RSMC vs Tam-NA ASMC/VSMC	Filip1l
Psmd12	0.0296273331387518	1.02488541676033	0.361	0.28	1	NA-Tam RSMC vs Tam-NA ASMC/VSMC	Psmd12
Cav1	0.0299489751061923	-0.665938042059302	0.259	0.4	1	NA-Tam RSMC vs Tam-NA ASMC/VSMC	Cav1
Frg1	0.0302019393212439	1.67539184959217	0.296	0.2	1	NA-Tam RSMC vs Tam-NA ASMC/VSMC	Frg1
Gm6444	0.0302812939047965	0.278810042646165	0.38	0.18	1	NA-Tam RSMC vs Tam-NA ASMC/VSMC	Gm6444
Ccdc88a	0.0303329899621783	-1.34523373965798	0.139	0.28	1	NA-Tam RSMC vs Tam-NA ASMC/VSMC	Ccdc88a
Cdh11	0.0316825437420638	1.47535941333897	0.37	0.28	1	NA-Tam RSMC vs Tam-NA ASMC/VSMC	Cdh11
Foxp1	0.0326748390386328	-1.54284375735297	0.167	0.32	1	NA-Tam RSMC vs Tam-NA ASMC/VSMC	Foxp1
Lgals3bp	0.0331543875694686	2.21115430299624	0.259	0.14	1	NA-Tam RSMC vs Tam-NA ASMC/VSMC	Lgals3bp
Ptch1	0.0332649447319463	1.17893199794132	0.361	0.12	1	NA-Tam RSMC vs Tam-NA ASMC/VSMC	Ptch1
Tmem234	0.0337027690448883	-0.832946858875657	0.324	0.44	1	NA-Tam RSMC vs Tam-NA ASMC/VSMC	Tmem234
Chp1	0.0346269100168939	-1.06482440025829	0.12	0.26	1	NA-Tam RSMC vs Tam-NA ASMC/VSMC	Chp1
Chchd2	0.0348963586911046	-0.872230935205489	0.463	0.64	1	NA-Tam RSMC vs Tam-NA ASMC/VSMC	Chchd2
Rps5	0.0350637751757564	-0.37201261612417	0.519	0.74	1	NA-Tam RSMC vs Tam-NA ASMC/VSMC	Rps5
1110065P20Rik	0.0354279768753275	-0.687568160876463	0.111	0.32	1	NA-Tam RSMC vs Tam-NA ASMC/VSMC	1110065P20Rik
Mamdc2	0.0354411919998334	0.647565406016922	0.417	0.36	1	NA-Tam RSMC vs Tam-NA ASMC/VSMC	Mamdc2
Fcgrt	0.0354692397759011	1.30412452863287	0.407	0.3	1	NA-Tam RSMC vs Tam-NA ASMC/VSMC	Fcgrt
Tgfbr1	0.0355028023414524	-1.10760392160842	0.12	0.32	1	NA-Tam RSMC vs Tam-NA ASMC/VSMC	Tgfbr1
Hk2	0.0357609485021203	1.24728077835704	0.389	0.16	1	NA-Tam RSMC vs Tam-NA ASMC/VSMC	Hk2
H6pd	0.0359349137148339	1.1715193312374	0.38	0.24	1	NA-Tam RSMC vs Tam-NA ASMC/VSMC	H6pd
Ndufb11	0.0363410953977771	0.500618827420537	0.602	0.42	1	NA-Tam RSMC vs Tam-NA ASMC/VSMC	Ndufb11
Olfml2b	0.0365788796896352	-0.879472120582883	0.222	0.34	1	NA-Tam RSMC vs Tam-NA ASMC/VSMC	Olfml2b
Snhg18	0.0365839092261346	0.569996535939032	0.602	0.44	1	NA-Tam RSMC vs Tam-NA ASMC/VSMC	Snhg18
Tsc22d1	0.0371998333490229	-0.47322993510311	0.472	0.6	1	NA-Tam RSMC vs Tam-NA ASMC/VSMC	Tsc22d1
Cltc	0.0374690403968682	1.948504553671	0.296	0.16	1	NA-Tam RSMC vs Tam-NA ASMC/VSMC	Cltc
Ginm1	0.0376243285642759	-0.520901104369504	0.574	0.66	1	NA-Tam RSMC vs Tam-NA ASMC/VSMC	Ginm1
Shoc2	0.0376536362950528	-0.658085442019159	0.185	0.34	1	NA-Tam RSMC vs Tam-NA ASMC/VSMC	Shoc2
Nme1	0.0378176161502749	0.618202563394653	0.352	0.22	1	NA-Tam RSMC vs Tam-NA ASMC/VSMC	Nme1
Wasf2	0.0380723983609542	0.682166042670669	0.296	0.16	1	NA-Tam RSMC vs Tam-NA ASMC/VSMC	Wasf2
Sept7	0.0382760512194767	-0.589844353415663	0.639	0.74	1	NA-Tam RSMC vs Tam-NA ASMC/VSMC	Sept7
Pdlim7	0.038705945151721	-2.76885755901182	0.25	0.26	1	NA-Tam RSMC vs Tam-NA ASMC/VSMC	Pdlim7
Sema3c	0.0389234998739381	-1.33380027491341	0.167	0.3	1	NA-Tam RSMC vs Tam-NA ASMC/VSMC	Sema3c
Rcn3	0.0390078600785253	0.322156738146561	1	0.96	1	NA-Tam RSMC vs Tam-NA ASMC/VSMC	Rcn3
Dstn	0.0392724327594292	-0.723888784755212	0.333	0.44	1	NA-Tam RSMC vs Tam-NA ASMC/VSMC	Dstn
Mgst1	0.0392937004549716	0.662317784314885	0.62	0.46	1	NA-Tam RSMC vs Tam-NA ASMC/VSMC	Mgst1
Rps20	0.0395127713953334	-0.441062286604843	0.509	0.66	1	NA-Tam RSMC vs Tam-NA ASMC/VSMC	Rps20
Ogt	0.0395967247670693	1.9305038669497	0.269	0.14	1	NA-Tam RSMC vs Tam-NA ASMC/VSMC	Ogt
Fmo2	0.0400025020501993	0.440117527827216	0.741	0.62	1	NA-Tam RSMC vs Tam-NA ASMC/VSMC	Fmo2
Pum1	0.0401086244514399	-1.66364682130289	0.13	0.26	1	NA-Tam RSMC vs Tam-NA ASMC/VSMC	Pum1
Cflar	0.0401418278548884	-0.589044948844549	0.194	0.34	1	NA-Tam RSMC vs Tam-NA ASMC/VSMC	Cflar
Pbrm1	0.0401972415864566	-0.840757583697472	0.167	0.36	1	NA-Tam RSMC vs Tam-NA ASMC/VSMC	Pbrm1
Ptprd	0.0403681783856203	1.50442309324328	0.38	0.2	1	NA-Tam RSMC vs Tam-NA ASMC/VSMC	Ptprd
Fam120a	0.0404735834899915	-1.5244952751599	0.139	0.26	1	NA-Tam RSMC vs Tam-NA ASMC/VSMC	Fam120a
Rps25-ps1	0.0408721987692356	-0.341820889591242	0.278	0.48	1	NA-Tam RSMC vs Tam-NA ASMC/VSMC	Rps25-ps1
Thbs1	0.0420761199265222	-0.549877396322118	0.907	0.94	1	NA-Tam RSMC vs Tam-NA ASMC/VSMC	Thbs1
App	0.0422750865680963	-1.08456463079899	0.454	0.54	1	NA-Tam RSMC vs Tam-NA ASMC/VSMC	App
S100a1	0.0423120282657602	0.527068357017304	0.713	0.58	1	NA-Tam RSMC vs Tam-NA ASMC/VSMC	S100a1
Dctn2	0.0423521298410551	-0.75752335992567	0.13	0.3	1	NA-Tam RSMC vs Tam-NA ASMC/VSMC	Dctn2
Spop	0.0429210051328988	-0.443885960646058	0.278	0.36	1	NA-Tam RSMC vs Tam-NA ASMC/VSMC	Spop
Parva	0.0429979415157894	-1.39822962587543	0.231	0.38	1	NA-Tam RSMC vs Tam-NA ASMC/VSMC	Parva
Cxcl12	0.0430602320047562	0.950645425520432	0.472	0.44	1	NA-Tam RSMC vs Tam-NA ASMC/VSMC	Cxcl12
Htra1	0.0431636398602526	-1.09819992173889	0.148	0.32	1	NA-Tam RSMC vs Tam-NA ASMC/VSMC	Htra1
Snord13	0.0437016251154076	-0.445201195940752	0.287	0.46	1	NA-Tam RSMC vs Tam-NA ASMC/VSMC	Snord13
Dcn	0.0439005571951793	0.762371532338743	0.944	0.94	1	NA-Tam RSMC vs Tam-NA ASMC/VSMC	Dcn
Acin1	0.0441207752126647	1.16052019373412	0.287	0.14	1	NA-Tam RSMC vs Tam-NA ASMC/VSMC	Acin1
Rpl36-ps2	0.0443096051975441	0.283538555756172	0.481	0.34	1	NA-Tam RSMC vs Tam-NA ASMC/VSMC	Rpl36-ps2
Gm9001	0.0446812588128973	-0.398695568380046	0.139	0.26	1	NA-Tam RSMC vs Tam-NA ASMC/VSMC	Gm9001
Arhgef7	0.044902203596546	-0.445391918191863	0.204	0.38	1	NA-Tam RSMC vs Tam-NA ASMC/VSMC	Arhgef7
Rpl22l1	0.0451786997019522	-0.4365667814663	0.269	0.54	1	NA-Tam RSMC vs Tam-NA ASMC/VSMC	Rpl22l1
Akap12	0.045185788094558	0.773094684856278	0.546	0.5	1	NA-Tam RSMC vs Tam-NA ASMC/VSMC	Akap12
Srsf11	0.0451986757579084	-0.675923275052583	0.222	0.38	1	NA-Tam RSMC vs Tam-NA ASMC/VSMC	Srsf11
Cyb5r3	0.046036849299626	0.312161181569546	0.352	0.54	1	NA-Tam RSMC vs Tam-NA ASMC/VSMC	Cyb5r3
Mgst3	0.0467122963722297	-1.01573459553974	0.213	0.44	1	NA-Tam RSMC vs Tam-NA ASMC/VSMC	Mgst3
Cyb5a	0.0467909644604332	0.556481726630524	0.694	0.64	1	NA-Tam RSMC vs Tam-NA ASMC/VSMC	Cyb5a
Tmem167	0.0468095052401691	1.62978681296431	0.426	0.32	1	NA-Tam RSMC vs Tam-NA ASMC/VSMC	Tmem167
Lamb1	0.0469581346448594	1.26126809973823	0.444	0.42	1	NA-Tam RSMC vs Tam-NA ASMC/VSMC	Lamb1
Pcolce2	0.0469702916948433	0.573573982585577	0.722	0.6	1	NA-Tam RSMC vs Tam-NA ASMC/VSMC	Pcolce2
C4b	0.0470154896277093	0.964594641003708	0.546	0.38	1	NA-Tam RSMC vs Tam-NA ASMC/VSMC	C4b
Ech1	0.0472051500189829	-1.04305533990871	0.389	0.5	1	NA-Tam RSMC vs Tam-NA ASMC/VSMC	Ech1
Tpt1	0.0475495547090154	-0.438905556550639	0.537	0.7	1	NA-Tam RSMC vs Tam-NA ASMC/VSMC	Tpt1
Fhl1	0.047798308018203	1.04857361405972	0.88	0.86	1	NA-Tam RSMC vs Tam-NA ASMC/VSMC	Fhl1
Rps27a	0.0494891281522047	-0.377487694302499	0.37	0.56	1	NA-Tam RSMC vs Tam-NA ASMC/VSMC	Rps27a
Fermt2	0.0495581412291833	-0.367849412002484	0.491	0.6	1	NA-Tam RSMC vs Tam-NA ASMC/VSMC	Fermt2
Mdk	0.0496945881072858	0.504509754720687	0.5	0.38	1	NA-Tam RSMC vs Tam-NA ASMC/VSMC	Mdk
Mrpl41	0.0498043357958293	-1.11569177466442	0.12	0.28	1	NA-Tam RSMC vs Tam-NA ASMC/VSMC	Mrpl41
Pde4b	0.0499220271975346	-0.998978459897029	0.25	0.36	1	NA-Tam RSMC vs Tam-NA ASMC/VSMC	Pde4b
Gm6485	0.0501775724152767	-0.324127695691743	0.259	0.36	1	NA-Tam RSMC vs Tam-NA ASMC/VSMC	Gm6485
Rpl21-ps4	0.0504714163585885	-0.308846650186425	0.324	0.42	1	NA-Tam RSMC vs Tam-NA ASMC/VSMC	Rpl21-ps4
Hnrnpab	0.0508005505482829	0.987497170211017	0.324	0.24	1	NA-Tam RSMC vs Tam-NA ASMC/VSMC	Hnrnpab
Cdk11b	0.0510533770878854	-0.729385904363239	0.213	0.4	1	NA-Tam RSMC vs Tam-NA ASMC/VSMC	Cdk11b
Nucb1	0.0518263462756101	-0.267099598177079	0.222	0.32	1	NA-Tam RSMC vs Tam-NA ASMC/VSMC	Nucb1
Loxl2	0.0519179242426884	-1.01620513680353	0.185	0.32	1	NA-Tam RSMC vs Tam-NA ASMC/VSMC	Loxl2
Rnase4	0.0528876914882135	0.958625061760799	0.5	0.44	1	NA-Tam RSMC vs Tam-NA ASMC/VSMC	Rnase4
Myl12b	0.0531017691421033	0.656254227407346	0.574	0.42	1	NA-Tam RSMC vs Tam-NA ASMC/VSMC	Myl12b
S100a16	0.0532582201410193	1.53423777907483	0.278	0.18	1	NA-Tam RSMC vs Tam-NA ASMC/VSMC	S100a16
Prss23	0.0532752012614656	-1.11517853254741	0.259	0.36	1	NA-Tam RSMC vs Tam-NA ASMC/VSMC	Prss23
Ano6	0.053546076953656	-1.14909673274646	0.306	0.46	1	NA-Tam RSMC vs Tam-NA ASMC/VSMC	Ano6
Fam168a	0.0542598149019748	-0.715279016799537	0.13	0.32	1	NA-Tam RSMC vs Tam-NA ASMC/VSMC	Fam168a
Slc50a1	0.0547933344340871	0.591809786509336	0.306	0.18	1	NA-Tam RSMC vs Tam-NA ASMC/VSMC	Slc50a1
Eif5b	0.05518084135946	-0.900148960960562	0.259	0.48	1	NA-Tam RSMC vs Tam-NA ASMC/VSMC	Eif5b
Ssb	0.0555650675025352	-1.14683058714277	0.287	0.46	1	NA-Tam RSMC vs Tam-NA ASMC/VSMC	Ssb
Sf3b2	0.0558926792890551	0.367195438742567	0.269	0.1	1	NA-Tam RSMC vs Tam-NA ASMC/VSMC	Sf3b2
Serf1	0.0561152915719065	1.83626220685032	0.287	0.22	1	NA-Tam RSMC vs Tam-NA ASMC/VSMC	Serf1
Dpm3	0.0562145273586655	0.270008659043514	0.481	0.7	1	NA-Tam RSMC vs Tam-NA ASMC/VSMC	Dpm3
Uqcrc1	0.0562325738359076	-0.627454479805552	0.25	0.42	1	NA-Tam RSMC vs Tam-NA ASMC/VSMC	Uqcrc1
B2m	0.0581604920806103	0.571275746804113	0.898	0.86	1	NA-Tam RSMC vs Tam-NA ASMC/VSMC	B2m
Sepw1	0.0582339630724926	-0.467863557534908	0.472	0.6	1	NA-Tam RSMC vs Tam-NA ASMC/VSMC	Sepw1
Ssr1	0.0584507219899412	1.6193847582318	0.287	0.18	1	NA-Tam RSMC vs Tam-NA ASMC/VSMC	Ssr1
Tpm3	0.0587140115756742	0.916150874286549	0.426	0.3	1	NA-Tam RSMC vs Tam-NA ASMC/VSMC	Tpm3
Pi15	0.0588971527449773	-0.861928900460717	0.324	0.42	1	NA-Tam RSMC vs Tam-NA ASMC/VSMC	Pi15
Gm16238	0.0597713315767228	-0.311859097832841	0.176	0.3	1	NA-Tam RSMC vs Tam-NA ASMC/VSMC	Gm16238
Clk4	0.0601428751792345	-0.577974150142838	0.213	0.28	1	NA-Tam RSMC vs Tam-NA ASMC/VSMC	Clk4
Scara3	0.060435116865224	-1.47981342236693	0.213	0.32	1	NA-Tam RSMC vs Tam-NA ASMC/VSMC	Scara3
Cd151	0.0604657471253971	-0.722290523605587	0.111	0.26	1	NA-Tam RSMC vs Tam-NA ASMC/VSMC	Cd151
Trmt112	0.061196124085142	0.387585225222256	0.806	0.74	1	NA-Tam RSMC vs Tam-NA ASMC/VSMC	Trmt112
Tm2d2	0.0612466575878265	0.650001733071165	0.38	0.22	1	NA-Tam RSMC vs Tam-NA ASMC/VSMC	Tm2d2
Hnrnpm	0.0617106292951442	-0.306394358420308	0.25	0.36	1	NA-Tam RSMC vs Tam-NA ASMC/VSMC	Hnrnpm
Spon2	0.061848886943847	-0.315750256186501	0.472	0.66	1	NA-Tam RSMC vs Tam-NA ASMC/VSMC	Spon2
Sdcbp	0.0622102581276898	-0.38140263247185	0.435	0.58	1	NA-Tam RSMC vs Tam-NA ASMC/VSMC	Sdcbp
Dek	0.0629623743866342	-0.415712681296204	0.306	0.54	1	NA-Tam RSMC vs Tam-NA ASMC/VSMC	Dek
Klc1	0.0629883478221045	-0.610014968151162	0.157	0.3	1	NA-Tam RSMC vs Tam-NA ASMC/VSMC	Klc1
Tmbim6	0.0637056144766513	-1.27865951728606	0.213	0.28	1	NA-Tam RSMC vs Tam-NA ASMC/VSMC	Tmbim6
Calm2	0.0641396267358837	-0.360907751134977	0.963	1	1	NA-Tam RSMC vs Tam-NA ASMC/VSMC	Calm2
Ubxn1	0.0642373348014867	-0.37423072974368	0.204	0.32	1	NA-Tam RSMC vs Tam-NA ASMC/VSMC	Ubxn1
Emilin1	0.0643058861995098	-0.610166124507999	0.204	0.42	1	NA-Tam RSMC vs Tam-NA ASMC/VSMC	Emilin1
Nrep	0.0648187332775444	-0.839547561554871	0.389	0.64	1	NA-Tam RSMC vs Tam-NA ASMC/VSMC	Nrep
Nptn	0.0654157869314443	-0.276782752594515	0.278	0.32	1	NA-Tam RSMC vs Tam-NA ASMC/VSMC	Nptn
Bmpr2	0.0658046513630111	-2.1311056102305	0.361	0.4	1	NA-Tam RSMC vs Tam-NA ASMC/VSMC	Bmpr2
Tnfaip2	0.0663061352232753	1.45786412080104	0.259	0.16	1	NA-Tam RSMC vs Tam-NA ASMC/VSMC	Tnfaip2
Gm8797	0.0663335570652711	0.484514945646129	0.87	0.86	1	NA-Tam RSMC vs Tam-NA ASMC/VSMC	Gm8797
Fbxl5	0.0664661668871971	0.380160241328299	0.111	0.28	1	NA-Tam RSMC vs Tam-NA ASMC/VSMC	Fbxl5
Mrps24	0.0665194986246582	0.832165041628313	0.407	0.32	1	NA-Tam RSMC vs Tam-NA ASMC/VSMC	Mrps24
Gdi2	0.0672389854758403	-1.24383216899983	0.231	0.34	1	NA-Tam RSMC vs Tam-NA ASMC/VSMC	Gdi2
Tcf4	0.0679179548560942	-0.342627949628789	0.454	0.58	1	NA-Tam RSMC vs Tam-NA ASMC/VSMC	Tcf4
Foxf1	0.068218693044343	-0.829341691580302	0.194	0.28	1	NA-Tam RSMC vs Tam-NA ASMC/VSMC	Foxf1
Rraga	0.0683410594649827	-0.659206717000224	0.111	0.26	1	NA-Tam RSMC vs Tam-NA ASMC/VSMC	Rraga
Hmgn3	0.0695669414891163	-0.918985426784736	0.213	0.3	1	NA-Tam RSMC vs Tam-NA ASMC/VSMC	Hmgn3
Smim7	0.0702212327314574	0.799907074473178	0.324	0.24	1	NA-Tam RSMC vs Tam-NA ASMC/VSMC	Smim7
Gm15421	0.0705248720932507	-0.374270735658155	0.157	0.3	1	NA-Tam RSMC vs Tam-NA ASMC/VSMC	Gm15421
Gadd45b	0.0707463341323637	0.48445210719427	0.685	0.62	1	NA-Tam RSMC vs Tam-NA ASMC/VSMC	Gadd45b
Rab28	0.0712605956247381	-1.04743603010349	0.176	0.3	1	NA-Tam RSMC vs Tam-NA ASMC/VSMC	Rab28
Tm2d1	0.0717432735117541	0.948864968650325	0.352	0.28	1	NA-Tam RSMC vs Tam-NA ASMC/VSMC	Tm2d1
Puf60	0.0718420797987376	-1.20086853173909	0.231	0.32	1	NA-Tam RSMC vs Tam-NA ASMC/VSMC	Puf60
Dnajc19	0.0719207139802961	-0.465175770048095	0.472	0.56	1	NA-Tam RSMC vs Tam-NA ASMC/VSMC	Dnajc19
Lhfp	0.0739376166007291	-0.667038417646921	0.454	0.48	1	NA-Tam RSMC vs Tam-NA ASMC/VSMC	Lhfp
Dnajc10	0.0751285931158641	-0.912158203635443	0.185	0.38	1	NA-Tam RSMC vs Tam-NA ASMC/VSMC	Dnajc10
Alcam	0.0751446394709613	0.555218960025	0.287	0.14	1	NA-Tam RSMC vs Tam-NA ASMC/VSMC	Alcam
Srsf3	0.0753170889085722	-0.438984551327505	0.315	0.46	1	NA-Tam RSMC vs Tam-NA ASMC/VSMC	Srsf3
Prelp	0.0757337095604935	0.733866805714656	0.657	0.56	1	NA-Tam RSMC vs Tam-NA ASMC/VSMC	Prelp
2310036O22Rik	0.0758391889098767	-1.23362717307965	0.139	0.28	1	NA-Tam RSMC vs Tam-NA ASMC/VSMC	2310036O22Rik
Ndufv3	0.0762457986414691	0.424607086692421	0.694	0.64	1	NA-Tam RSMC vs Tam-NA ASMC/VSMC	Ndufv3
Adh7	0.0763941049694752	0.35132337093971	0.259	0.1	1	NA-Tam RSMC vs Tam-NA ASMC/VSMC	Adh7
Psme2b	0.0771927595859424	0.583872011352771	0.417	0.34	1	NA-Tam RSMC vs Tam-NA ASMC/VSMC	Psme2b
Vimp	0.0771927601218388	0.470614372482859	0.546	0.36	1	NA-Tam RSMC vs Tam-NA ASMC/VSMC	Vimp
Mapre1	0.0772179278777518	-0.582017050290776	0.333	0.4	1	NA-Tam RSMC vs Tam-NA ASMC/VSMC	Mapre1
Krit1	0.0772183777324482	-0.496685190596522	0.139	0.26	1	NA-Tam RSMC vs Tam-NA ASMC/VSMC	Krit1
Shfm1	0.0779314743796797	0.655272121893879	0.787	0.72	1	NA-Tam RSMC vs Tam-NA ASMC/VSMC	Shfm1
Hsp90b1	0.07838096280506	0.702462913990889	0.778	0.74	1	NA-Tam RSMC vs Tam-NA ASMC/VSMC	Hsp90b1
Snrpb	0.0785158477086866	-0.291436681097871	0.343	0.46	1	NA-Tam RSMC vs Tam-NA ASMC/VSMC	Snrpb
Nisch	0.0793421611649969	1.02894750583953	0.398	0.24	1	NA-Tam RSMC vs Tam-NA ASMC/VSMC	Nisch
Fkbp2	0.0794444467524874	1.01317571293497	0.361	0.32	1	NA-Tam RSMC vs Tam-NA ASMC/VSMC	Fkbp2
Cttnbp2nl	0.0797512339018363	-0.926415022849566	0.185	0.32	1	NA-Tam RSMC vs Tam-NA ASMC/VSMC	Cttnbp2nl
Ifrd1	0.0798383848289242	1.48769464814364	0.5	0.4	1	NA-Tam RSMC vs Tam-NA ASMC/VSMC	Ifrd1
Cyp2e1	0.0799217396248352	-0.305100484221131	0.204	0.36	1	NA-Tam RSMC vs Tam-NA ASMC/VSMC	Cyp2e1
Nipbl	0.0806396289188319	-1.3942456714427	0.213	0.3	1	NA-Tam RSMC vs Tam-NA ASMC/VSMC	Nipbl
Pja2	0.0820070002311909	-1.18459672037973	0.296	0.48	1	NA-Tam RSMC vs Tam-NA ASMC/VSMC	Pja2
Sep15	0.082579584035781	0.796086098477498	0.593	0.52	1	NA-Tam RSMC vs Tam-NA ASMC/VSMC	Sep15
Gstm2	0.0828461083521214	0.634227465251007	0.685	0.58	1	NA-Tam RSMC vs Tam-NA ASMC/VSMC	Gstm2
Map4	0.0833690988838109	-0.391833695926494	0.241	0.38	1	NA-Tam RSMC vs Tam-NA ASMC/VSMC	Map4
Gm6977	0.0833738193349238	0.278788967272444	0.694	0.64	1	NA-Tam RSMC vs Tam-NA ASMC/VSMC	Gm6977
G3bp2	0.0844647279957512	-0.74268581477046	0.148	0.26	1	NA-Tam RSMC vs Tam-NA ASMC/VSMC	G3bp2
Fosl2	0.0851830272202714	0.958247114636173	0.583	0.5	1	NA-Tam RSMC vs Tam-NA ASMC/VSMC	Fosl2
Ltbp2	0.0852015362951307	-0.437353694720596	0.315	0.5	1	NA-Tam RSMC vs Tam-NA ASMC/VSMC	Ltbp2
C3	0.0853165826645315	0.503270204667105	0.741	0.56	1	NA-Tam RSMC vs Tam-NA ASMC/VSMC	C3
Wbp5	0.0859897394593993	1.01900583555493	0.398	0.38	1	NA-Tam RSMC vs Tam-NA ASMC/VSMC	Wbp5
Fus	0.0878851088394758	0.910884008372517	0.389	0.2	1	NA-Tam RSMC vs Tam-NA ASMC/VSMC	Fus
Socs2	0.088248010949715	-0.350622889809024	0.25	0.44	1	NA-Tam RSMC vs Tam-NA ASMC/VSMC	Socs2
Cxcl14	0.0884586484499955	0.916806752657576	0.296	0.24	1	NA-Tam RSMC vs Tam-NA ASMC/VSMC	Cxcl14
Nmt1	0.0886868703101901	-0.742213127852604	0.222	0.32	1	NA-Tam RSMC vs Tam-NA ASMC/VSMC	Nmt1
mt-Tc	0.0890153779791062	0.372291762725538	0.917	0.9	1	NA-Tam RSMC vs Tam-NA ASMC/VSMC	mt-Tc
Vwf	0.0891500904590559	-1.74547238851284	0.231	0.32	1	NA-Tam RSMC vs Tam-NA ASMC/VSMC	Vwf
Stt3a	0.0899367404136652	-0.909025262646266	0.148	0.26	1	NA-Tam RSMC vs Tam-NA ASMC/VSMC	Stt3a
Glud1	0.0901064153203324	-0.614264832901145	0.139	0.28	1	NA-Tam RSMC vs Tam-NA ASMC/VSMC	Glud1
Ier5	0.0901320906160729	-0.423683628558412	0.241	0.44	1	NA-Tam RSMC vs Tam-NA ASMC/VSMC	Ier5
Fkbp7	0.0901323311783746	0.773249850146542	0.463	0.44	1	NA-Tam RSMC vs Tam-NA ASMC/VSMC	Fkbp7
Aplp2	0.0906558243478708	-0.703029619441798	0.509	0.58	1	NA-Tam RSMC vs Tam-NA ASMC/VSMC	Aplp2
Ncl	0.0921204494777932	-0.614125133749286	0.287	0.42	1	NA-Tam RSMC vs Tam-NA ASMC/VSMC	Ncl
Ifngr1	0.0925085899734557	1.52928487901505	0.296	0.16	1	NA-Tam RSMC vs Tam-NA ASMC/VSMC	Ifngr1
Srp14	0.0926481621969376	-0.479657221943291	0.324	0.5	1	NA-Tam RSMC vs Tam-NA ASMC/VSMC	Srp14
Ghr	0.0930459229783671	-0.620778727408528	0.213	0.28	1	NA-Tam RSMC vs Tam-NA ASMC/VSMC	Ghr
Ccser2	0.0934209813672698	-0.468626123796227	0.25	0.42	1	NA-Tam RSMC vs Tam-NA ASMC/VSMC	Ccser2
Akap9	0.0940150046375725	-0.436936440966697	0.185	0.32	1	NA-Tam RSMC vs Tam-NA ASMC/VSMC	Akap9
Sec61g	0.0953812088700883	0.538431732716933	0.435	0.36	1	NA-Tam RSMC vs Tam-NA ASMC/VSMC	Sec61g
Msn	0.0957545003039745	-0.273116554471019	0.278	0.46	1	NA-Tam RSMC vs Tam-NA ASMC/VSMC	Msn
Rock2	0.0957724701297686	-1.43341730414168	0.213	0.28	1	NA-Tam RSMC vs Tam-NA ASMC/VSMC	Rock2
Nfu1	0.0959006643293379	-1.04655165494954	0.157	0.3	1	NA-Tam RSMC vs Tam-NA ASMC/VSMC	Nfu1
Senp6	0.0977396827206217	-1.26425184187784	0.13	0.26	1	NA-Tam RSMC vs Tam-NA ASMC/VSMC	Senp6
Zeb1	0.0979386403188287	-0.585486665282536	0.167	0.34	1	NA-Tam RSMC vs Tam-NA ASMC/VSMC	Zeb1
Efcc1	0.0987597819503147	0.847105230730956	0.306	0.26	1	NA-Tam RSMC vs Tam-NA ASMC/VSMC	Efcc1
Carkd	0.0999152401102094	0.850184644615447	0.361	0.2	1	NA-Tam RSMC vs Tam-NA ASMC/VSMC	Carkd
Mpc1	0.0999747825575527	0.583432089511617	0.435	0.4	1	NA-Tam RSMC vs Tam-NA ASMC/VSMC	Mpc1
Pea15a	0.100143159207635	-0.400060045769508	0.241	0.36	1	NA-Tam RSMC vs Tam-NA ASMC/VSMC	Pea15a
Gm3511	0.100641000816334	-0.429682886016401	0.454	0.58	1	NA-Tam RSMC vs Tam-NA ASMC/VSMC	Gm3511
Smc1a	0.100888275436135	-1.07688693196651	0.287	0.4	1	NA-Tam RSMC vs Tam-NA ASMC/VSMC	Smc1a
Ilk	0.102036608418013	-0.582034015651387	0.259	0.42	1	NA-Tam RSMC vs Tam-NA ASMC/VSMC	Ilk
Psmb2	0.102575001094664	-0.488849878299598	0.324	0.48	1	NA-Tam RSMC vs Tam-NA ASMC/VSMC	Psmb2
Lsp1	0.102709668117271	1.32395676089863	0.287	0.16	1	NA-Tam RSMC vs Tam-NA ASMC/VSMC	Lsp1
Ndufb6	0.102932446954763	0.528312045262363	0.639	0.62	1	NA-Tam RSMC vs Tam-NA ASMC/VSMC	Ndufb6
Gm4332	0.103893176046168	-0.46467005800037	0.269	0.42	1	NA-Tam RSMC vs Tam-NA ASMC/VSMC	Gm4332
Cd63-ps	0.104047230135461	0.272161959136118	0.87	0.8	1	NA-Tam RSMC vs Tam-NA ASMC/VSMC	Cd63-ps
Timm17a	0.105349869917137	0.849219621259174	0.574	0.5	1	NA-Tam RSMC vs Tam-NA ASMC/VSMC	Timm17a
Rrbp1	0.105653083445469	1.0103524466006	0.602	0.5	1	NA-Tam RSMC vs Tam-NA ASMC/VSMC	Rrbp1
Apoe	0.107096553962415	0.507284918754309	0.981	0.98	1	NA-Tam RSMC vs Tam-NA ASMC/VSMC	Apoe
Aurkaip1	0.109269050371978	-0.493643307203897	0.278	0.4	1	NA-Tam RSMC vs Tam-NA ASMC/VSMC	Aurkaip1
Eif1	0.111014202933812	-0.345526283857635	0.537	0.66	1	NA-Tam RSMC vs Tam-NA ASMC/VSMC	Eif1
Tra2b	0.111102902295217	1.09383729919371	0.38	0.38	1	NA-Tam RSMC vs Tam-NA ASMC/VSMC	Tra2b
Col5a1	0.111214373157044	-0.251665869243995	0.315	0.48	1	NA-Tam RSMC vs Tam-NA ASMC/VSMC	Col5a1
Nap1l1	0.111428247296539	0.909737239561849	0.389	0.32	1	NA-Tam RSMC vs Tam-NA ASMC/VSMC	Nap1l1
Ablim1	0.11244872897422	-0.493076918500267	0.185	0.28	1	NA-Tam RSMC vs Tam-NA ASMC/VSMC	Ablim1
Ctnnb1	0.113064680342679	-0.287504315925021	0.324	0.36	1	NA-Tam RSMC vs Tam-NA ASMC/VSMC	Ctnnb1
Ifi27	0.113399731010821	1.28101043466905	0.343	0.32	1	NA-Tam RSMC vs Tam-NA ASMC/VSMC	Ifi27
Eef1b2	0.113614758621399	-0.475040644095408	0.315	0.52	1	NA-Tam RSMC vs Tam-NA ASMC/VSMC	Eef1b2
Tgfb1i1	0.114482887307945	-1.07043490184526	0.194	0.34	1	NA-Tam RSMC vs Tam-NA ASMC/VSMC	Tgfb1i1
Wnt5a	0.116096278209692	-0.325659537587772	0.306	0.38	1	NA-Tam RSMC vs Tam-NA ASMC/VSMC	Wnt5a
Manbal	0.116395999599577	-0.576621339733834	0.213	0.32	1	NA-Tam RSMC vs Tam-NA ASMC/VSMC	Manbal
Lpar1	0.117017882352791	-1.27875379899116	0.176	0.28	1	NA-Tam RSMC vs Tam-NA ASMC/VSMC	Lpar1
Ly6a	0.117250155321174	1.05244873042578	0.333	0.34	1	NA-Tam RSMC vs Tam-NA ASMC/VSMC	Ly6a
Adamts1	0.117397472328383	-0.536987984820738	0.444	0.56	1	NA-Tam RSMC vs Tam-NA ASMC/VSMC	Adamts1
Vcl	0.118241220403184	-0.659137127492804	0.231	0.3	1	NA-Tam RSMC vs Tam-NA ASMC/VSMC	Vcl
Gm8292	0.119334048527045	0.402516776597246	0.352	0.26	1	NA-Tam RSMC vs Tam-NA ASMC/VSMC	Gm8292
Sec11a	0.119337542707648	0.734744014535982	0.481	0.32	1	NA-Tam RSMC vs Tam-NA ASMC/VSMC	Sec11a
Ednra	0.120361047282881	-0.662202266073496	0.213	0.32	1	NA-Tam RSMC vs Tam-NA ASMC/VSMC	Ednra
Tubb4b	0.120417704186133	-1.16185614644451	0.176	0.28	1	NA-Tam RSMC vs Tam-NA ASMC/VSMC	Tubb4b
Faap20	0.120899235346308	-1.23890647611761	0.111	0.28	1	NA-Tam RSMC vs Tam-NA ASMC/VSMC	Faap20
Pgrmc1	0.12106743455965	-0.82490301180602	0.176	0.28	1	NA-Tam RSMC vs Tam-NA ASMC/VSMC	Pgrmc1
Aqp1	0.121164293981217	-0.613993142175559	0.176	0.26	1	NA-Tam RSMC vs Tam-NA ASMC/VSMC	Aqp1
Nedd8	0.121294273588588	0.440908611339673	0.722	0.56	1	NA-Tam RSMC vs Tam-NA ASMC/VSMC	Nedd8
Bloc1s1	0.121497353963694	0.477166185912992	0.435	0.36	1	NA-Tam RSMC vs Tam-NA ASMC/VSMC	Bloc1s1
P3h3	0.121569763122446	-0.649979983979124	0.204	0.28	1	NA-Tam RSMC vs Tam-NA ASMC/VSMC	P3h3
Fndc3b	0.122018282061249	-1.13671544733387	0.222	0.34	1	NA-Tam RSMC vs Tam-NA ASMC/VSMC	Fndc3b
Bola1	0.122791505139638	-0.53153270342554	0.176	0.3	1	NA-Tam RSMC vs Tam-NA ASMC/VSMC	Bola1
Slirp	0.123278534380163	-0.316542997393122	0.343	0.46	1	NA-Tam RSMC vs Tam-NA ASMC/VSMC	Slirp
Iah1	0.123543826216242	-0.561683831969748	0.157	0.26	1	NA-Tam RSMC vs Tam-NA ASMC/VSMC	Iah1
Mpc2	0.123650066333533	-0.465777153084579	0.389	0.44	1	NA-Tam RSMC vs Tam-NA ASMC/VSMC	Mpc2
Vmp1	0.125872885022863	0.814302423104438	0.444	0.38	1	NA-Tam RSMC vs Tam-NA ASMC/VSMC	Vmp1
Rab8a	0.126010844313713	-1.0859345155204	0.157	0.28	1	NA-Tam RSMC vs Tam-NA ASMC/VSMC	Rab8a
Lamtor2	0.126054169836658	0.673548872177663	0.537	0.4	1	NA-Tam RSMC vs Tam-NA ASMC/VSMC	Lamtor2
Rps26-ps1	0.127483849186545	0.309503224559296	0.38	0.32	1	NA-Tam RSMC vs Tam-NA ASMC/VSMC	Rps26-ps1
Prdx1	0.127954128558807	0.318921579320049	0.898	0.88	1	NA-Tam RSMC vs Tam-NA ASMC/VSMC	Prdx1
Rps19-ps5	0.128929087956035	-0.261338197903669	0.352	0.36	1	NA-Tam RSMC vs Tam-NA ASMC/VSMC	Rps19-ps5
Ywhaq	0.130101127263472	-0.751055399647214	0.398	0.56	1	NA-Tam RSMC vs Tam-NA ASMC/VSMC	Ywhaq
Ppp1r15a	0.130924881335742	0.870357837080718	0.417	0.28	1	NA-Tam RSMC vs Tam-NA ASMC/VSMC	Ppp1r15a
Prpf4b	0.13159859292056	-0.251293249315201	0.139	0.3	1	NA-Tam RSMC vs Tam-NA ASMC/VSMC	Prpf4b
Anxa2	0.13181837679081	-0.441370834436037	0.639	0.72	1	NA-Tam RSMC vs Tam-NA ASMC/VSMC	Anxa2
Pik3ca	0.132003556879017	-0.469202593075503	0.185	0.28	1	NA-Tam RSMC vs Tam-NA ASMC/VSMC	Pik3ca
Nfe2l1	0.132713939282807	-0.747428673518225	0.185	0.3	1	NA-Tam RSMC vs Tam-NA ASMC/VSMC	Nfe2l1
Tonsl	0.13292480494536	-0.377641830593755	0.454	0.58	1	NA-Tam RSMC vs Tam-NA ASMC/VSMC	Tonsl
Tmed1	0.133914168679677	0.867556525441721	0.287	0.2	1	NA-Tam RSMC vs Tam-NA ASMC/VSMC	Tmed1
Gm2830	0.137178983226751	-0.662670195702451	0.176	0.26	1	NA-Tam RSMC vs Tam-NA ASMC/VSMC	Gm2830
Purb	0.137698833775402	-0.80036438310088	0.185	0.3	1	NA-Tam RSMC vs Tam-NA ASMC/VSMC	Purb
Baz2b	0.137925483340759	-0.892275329570464	0.139	0.28	1	NA-Tam RSMC vs Tam-NA ASMC/VSMC	Baz2b
Fcf1	0.138241988450715	-0.511676659560359	0.259	0.36	1	NA-Tam RSMC vs Tam-NA ASMC/VSMC	Fcf1
Txn2	0.139037542249771	-0.513977840175791	0.176	0.26	1	NA-Tam RSMC vs Tam-NA ASMC/VSMC	Txn2
Arrdc3	0.139064001244882	-0.282392950795555	0.231	0.36	1	NA-Tam RSMC vs Tam-NA ASMC/VSMC	Arrdc3
Camk2d	0.139642842813618	-1.7549898838226	0.204	0.3	1	NA-Tam RSMC vs Tam-NA ASMC/VSMC	Camk2d
Prrc2c	0.143495446373274	-0.303916059012061	0.38	0.38	1	NA-Tam RSMC vs Tam-NA ASMC/VSMC	Prrc2c
Sra1	0.144486789646906	0.594346164786488	0.556	0.46	1	NA-Tam RSMC vs Tam-NA ASMC/VSMC	Sra1
Sec61b	0.144965453694657	0.673606298879755	0.565	0.52	1	NA-Tam RSMC vs Tam-NA ASMC/VSMC	Sec61b
Nr2f2	0.145832502627621	0.693482010313812	0.574	0.46	1	NA-Tam RSMC vs Tam-NA ASMC/VSMC	Nr2f2
Fbxo3	0.146147404851747	-0.447644074625487	0.13	0.26	1	NA-Tam RSMC vs Tam-NA ASMC/VSMC	Fbxo3
Manf	0.146173096116109	0.492085019945038	0.306	0.2	1	NA-Tam RSMC vs Tam-NA ASMC/VSMC	Manf
Dynlt3	0.146301220279981	-0.629565893434167	0.167	0.3	1	NA-Tam RSMC vs Tam-NA ASMC/VSMC	Dynlt3
Srp9	0.146378423581278	-0.607896645793289	0.333	0.4	1	NA-Tam RSMC vs Tam-NA ASMC/VSMC	Srp9
H2afz	0.147429739964061	-0.467365297562779	0.38	0.48	1	NA-Tam RSMC vs Tam-NA ASMC/VSMC	H2afz
Gm6563	0.148711545911469	0.77337103845939	0.389	0.34	1	NA-Tam RSMC vs Tam-NA ASMC/VSMC	Gm6563
Psme2	0.148984999594764	0.596445336808406	0.481	0.42	1	NA-Tam RSMC vs Tam-NA ASMC/VSMC	Psme2
Timp1	0.149453091264831	-0.638910022806305	0.185	0.34	1	NA-Tam RSMC vs Tam-NA ASMC/VSMC	Timp1
Thbd	0.14983520210418	-1.36969590139296	0.278	0.3	1	NA-Tam RSMC vs Tam-NA ASMC/VSMC	Thbd
Smc6	0.149929878240499	0.860076093022866	0.315	0.3	1	NA-Tam RSMC vs Tam-NA ASMC/VSMC	Smc6
Dnajc3	0.152401532802824	0.535484695307056	0.472	0.28	1	NA-Tam RSMC vs Tam-NA ASMC/VSMC	Dnajc3
Wwtr1	0.152760606792877	0.651283322453885	0.194	0.28	1	NA-Tam RSMC vs Tam-NA ASMC/VSMC	Wwtr1
Ctsd	0.153055614015912	-0.547791821594099	0.398	0.48	1	NA-Tam RSMC vs Tam-NA ASMC/VSMC	Ctsd
Marcks	0.154805753931434	0.81290075064903	0.5	0.32	1	NA-Tam RSMC vs Tam-NA ASMC/VSMC	Marcks
Fopnl	0.154925476034451	-0.643827145428344	0.167	0.28	1	NA-Tam RSMC vs Tam-NA ASMC/VSMC	Fopnl
Higd1a	0.155723022705343	-0.362517747275425	0.333	0.44	1	NA-Tam RSMC vs Tam-NA ASMC/VSMC	Higd1a
H13	0.158369893677046	-0.600993303057698	0.167	0.26	1	NA-Tam RSMC vs Tam-NA ASMC/VSMC	H13
Tram1	0.158401496163445	0.458090479711181	0.259	0.12	1	NA-Tam RSMC vs Tam-NA ASMC/VSMC	Tram1
Slc3a2	0.158471524370162	0.71185634643283	0.417	0.34	1	NA-Tam RSMC vs Tam-NA ASMC/VSMC	Slc3a2
Col5a2	0.158492358700196	0.349156914119286	0.583	0.48	1	NA-Tam RSMC vs Tam-NA ASMC/VSMC	Col5a2
Thrap3	0.160543119696423	-0.355395467427894	0.204	0.28	1	NA-Tam RSMC vs Tam-NA ASMC/VSMC	Thrap3
Cggbp1	0.160743188628916	-0.871787750580511	0.185	0.3	1	NA-Tam RSMC vs Tam-NA ASMC/VSMC	Cggbp1
Gm9840	0.161635917736821	0.394787731208028	0.398	0.3	1	NA-Tam RSMC vs Tam-NA ASMC/VSMC	Gm9840
Nop58	0.161857391041871	0.733693783948993	0.398	0.38	1	NA-Tam RSMC vs Tam-NA ASMC/VSMC	Nop58
Atp5l	0.161990942688554	-0.39352448919086	0.398	0.48	1	NA-Tam RSMC vs Tam-NA ASMC/VSMC	Atp5l
Rab1a	0.163140581503147	-0.441190272152056	0.296	0.36	1	NA-Tam RSMC vs Tam-NA ASMC/VSMC	Rab1a
Nenf	0.163231407989404	-0.384497384184347	0.222	0.34	1	NA-Tam RSMC vs Tam-NA ASMC/VSMC	Nenf
Zfr	0.16345227981765	-0.323988216843414	0.213	0.34	1	NA-Tam RSMC vs Tam-NA ASMC/VSMC	Zfr
Ufc1	0.163922459657078	0.838859180282157	0.37	0.26	1	NA-Tam RSMC vs Tam-NA ASMC/VSMC	Ufc1
Phpt1	0.166170156324454	0.542841423455901	0.306	0.24	1	NA-Tam RSMC vs Tam-NA ASMC/VSMC	Phpt1
Gabarap	0.166488741586943	0.386844163021963	0.62	0.56	1	NA-Tam RSMC vs Tam-NA ASMC/VSMC	Gabarap
Ly6e	0.167357790132505	0.412244362558641	0.454	0.26	1	NA-Tam RSMC vs Tam-NA ASMC/VSMC	Ly6e
Arl4a	0.168229157519332	0.993518824965471	0.306	0.18	1	NA-Tam RSMC vs Tam-NA ASMC/VSMC	Arl4a
Sdc4	0.169556804266421	-0.925614734373468	0.324	0.32	1	NA-Tam RSMC vs Tam-NA ASMC/VSMC	Sdc4
Timm8b	0.172731762789395	0.664109286364997	0.259	0.14	1	NA-Tam RSMC vs Tam-NA ASMC/VSMC	Timm8b
Gm13889	0.172913083985917	-0.469387920387544	0.204	0.32	1	NA-Tam RSMC vs Tam-NA ASMC/VSMC	Gm13889
H2-Ab1	0.173006165955832	-0.265992996709727	0.528	0.62	1	NA-Tam RSMC vs Tam-NA ASMC/VSMC	H2-Ab1
Rab7	0.174490407855054	0.474122208470081	0.315	0.26	1	NA-Tam RSMC vs Tam-NA ASMC/VSMC	Rab7
Cct7	0.176105649675552	-0.950843596094404	0.204	0.32	1	NA-Tam RSMC vs Tam-NA ASMC/VSMC	Cct7
Chmp2a	0.17697000877762	-0.335927904940391	0.5	0.54	1	NA-Tam RSMC vs Tam-NA ASMC/VSMC	Chmp2a
Dad1	0.176987907191848	0.561273594904766	0.602	0.54	1	NA-Tam RSMC vs Tam-NA ASMC/VSMC	Dad1
Lamb2	0.178347709775374	-0.254341547230912	0.333	0.4	1	NA-Tam RSMC vs Tam-NA ASMC/VSMC	Lamb2
Jtb	0.178868584942249	-0.416168459807406	0.194	0.32	1	NA-Tam RSMC vs Tam-NA ASMC/VSMC	Jtb
Mrpl54	0.179470814860057	-0.343762874687869	0.269	0.36	1	NA-Tam RSMC vs Tam-NA ASMC/VSMC	Mrpl54
Dph3	0.179786462692905	-0.399896017214053	0.231	0.38	1	NA-Tam RSMC vs Tam-NA ASMC/VSMC	Dph3
H2-T23	0.180425161753392	0.57791887641397	0.38	0.26	1	NA-Tam RSMC vs Tam-NA ASMC/VSMC	H2-T23
Ube2b	0.181270059334433	-0.822946151541569	0.343	0.5	1	NA-Tam RSMC vs Tam-NA ASMC/VSMC	Ube2b
Gltscr2	0.181454011104732	0.414268013361428	0.398	0.34	1	NA-Tam RSMC vs Tam-NA ASMC/VSMC	Gltscr2
Fn1	0.181741563460416	0.641327334291097	0.685	0.66	1	NA-Tam RSMC vs Tam-NA ASMC/VSMC	Fn1
Ppp1r14a	0.181997791852268	-0.438530557201295	0.333	0.5	1	NA-Tam RSMC vs Tam-NA ASMC/VSMC	Ppp1r14a
Rfc1	0.182084183161879	-0.846284560886018	0.157	0.3	1	NA-Tam RSMC vs Tam-NA ASMC/VSMC	Rfc1
Lyz2	0.183553048941881	-0.868560231256214	0.435	0.54	1	NA-Tam RSMC vs Tam-NA ASMC/VSMC	Lyz2
Spcs1	0.183562552896888	-0.351115163204305	0.62	0.74	1	NA-Tam RSMC vs Tam-NA ASMC/VSMC	Spcs1
Brd7	0.184344974131405	-0.440846168894943	0.167	0.28	1	NA-Tam RSMC vs Tam-NA ASMC/VSMC	Brd7
Ywhah	0.184527990627904	0.420088616428096	0.213	0.38	1	NA-Tam RSMC vs Tam-NA ASMC/VSMC	Ywhah
Ndrg2	0.185611770669214	-0.252392993582393	0.417	0.54	1	NA-Tam RSMC vs Tam-NA ASMC/VSMC	Ndrg2
Dnajc19-ps	0.185651397233526	-0.447308653072904	0.278	0.36	1	NA-Tam RSMC vs Tam-NA ASMC/VSMC	Dnajc19-ps
Tmem123	0.185715300054681	-0.371147215833543	0.269	0.26	1	NA-Tam RSMC vs Tam-NA ASMC/VSMC	Tmem123
1110001J03Rik	0.186576241045718	0.862007810762473	0.278	0.22	1	NA-Tam RSMC vs Tam-NA ASMC/VSMC	1110001J03Rik
Ufm1	0.187259483573473	-0.823048699592035	0.194	0.3	1	NA-Tam RSMC vs Tam-NA ASMC/VSMC	Ufm1
S100a10	0.187476295928206	-0.284253683848243	0.259	0.38	1	NA-Tam RSMC vs Tam-NA ASMC/VSMC	S100a10
Acadsb	0.188086817861826	0.896654480668596	0.389	0.36	1	NA-Tam RSMC vs Tam-NA ASMC/VSMC	Acadsb
Ccnl1	0.188981526391683	1.12850706511811	0.454	0.38	1	NA-Tam RSMC vs Tam-NA ASMC/VSMC	Ccnl1
Rpl11	0.189562233532792	0.392067558962352	0.472	0.4	1	NA-Tam RSMC vs Tam-NA ASMC/VSMC	Rpl11
Phlda1	0.19090040481016	-1.27155865098521	0.213	0.28	1	NA-Tam RSMC vs Tam-NA ASMC/VSMC	Phlda1
Ik	0.190983975961676	-0.839846297962268	0.25	0.3	1	NA-Tam RSMC vs Tam-NA ASMC/VSMC	Ik
Ttc3	0.192534522306538	-0.568001520478779	0.185	0.28	1	NA-Tam RSMC vs Tam-NA ASMC/VSMC	Ttc3
Zcchc7	0.193453366872664	-0.562786721457041	0.139	0.28	1	NA-Tam RSMC vs Tam-NA ASMC/VSMC	Zcchc7
Sgce	0.194761564512774	0.479488791460768	0.38	0.28	1	NA-Tam RSMC vs Tam-NA ASMC/VSMC	Sgce
Ptgfrn	0.195161466018424	0.716985546629956	0.361	0.26	1	NA-Tam RSMC vs Tam-NA ASMC/VSMC	Ptgfrn
Gm9790	0.196895946552219	-0.318636594072252	0.176	0.28	1	NA-Tam RSMC vs Tam-NA ASMC/VSMC	Gm9790
Thra	0.197106245591435	-0.527904089432177	0.25	0.36	1	NA-Tam RSMC vs Tam-NA ASMC/VSMC	Thra
Npnt	0.19715804951152	0.76299088133195	0.593	0.46	1	NA-Tam RSMC vs Tam-NA ASMC/VSMC	Npnt
Jund	0.199136926194091	-0.759344415051089	0.444	0.46	1	NA-Tam RSMC vs Tam-NA ASMC/VSMC	Jund
Mir99ahg	0.199612808381579	0.71221321000216	0.343	0.26	1	NA-Tam RSMC vs Tam-NA ASMC/VSMC	Mir99ahg
Rora	0.199869022266227	-0.562539752300359	0.139	0.26	1	NA-Tam RSMC vs Tam-NA ASMC/VSMC	Rora
Dusp1	0.201812973256962	0.550851660825863	0.907	0.94	1	NA-Tam RSMC vs Tam-NA ASMC/VSMC	Dusp1
Phldb2	0.203000778992536	-0.5039313794545	0.278	0.36	1	NA-Tam RSMC vs Tam-NA ASMC/VSMC	Phldb2
Iscu	0.203899856310437	0.726506085746418	0.37	0.26	1	NA-Tam RSMC vs Tam-NA ASMC/VSMC	Iscu
Fxyd6	0.204674627672542	-0.453028998345434	0.287	0.34	1	NA-Tam RSMC vs Tam-NA ASMC/VSMC	Fxyd6
Metap2	0.205183202680681	-0.300627343249296	0.315	0.38	1	NA-Tam RSMC vs Tam-NA ASMC/VSMC	Metap2
Siva1	0.205775005111948	-0.42363765052592	0.204	0.28	1	NA-Tam RSMC vs Tam-NA ASMC/VSMC	Siva1
Snapin	0.207796459062182	-0.502038984400785	0.269	0.38	1	NA-Tam RSMC vs Tam-NA ASMC/VSMC	Snapin
Nnmt	0.2115922273442	-0.522910816946594	0.213	0.38	1	NA-Tam RSMC vs Tam-NA ASMC/VSMC	Nnmt
Eif6	0.212002332894914	-0.786712197177078	0.259	0.28	1	NA-Tam RSMC vs Tam-NA ASMC/VSMC	Eif6
Aebp1	0.21470703463238	0.306879112600474	0.352	0.3	1	NA-Tam RSMC vs Tam-NA ASMC/VSMC	Aebp1
Atp6v0e	0.214903950710225	-0.266002016568685	0.62	0.66	1	NA-Tam RSMC vs Tam-NA ASMC/VSMC	Atp6v0e
Vamp5	0.216871997862109	0.708276268534765	0.278	0.14	1	NA-Tam RSMC vs Tam-NA ASMC/VSMC	Vamp5
Reep5	0.216892911167016	-0.857325279711123	0.389	0.36	1	NA-Tam RSMC vs Tam-NA ASMC/VSMC	Reep5
Fam162a	0.217720435922883	-0.416071513563071	0.194	0.28	1	NA-Tam RSMC vs Tam-NA ASMC/VSMC	Fam162a
Dazap2	0.220071287512452	-0.323569892167255	0.593	0.64	1	NA-Tam RSMC vs Tam-NA ASMC/VSMC	Dazap2
Angpt1	0.220177838055795	0.979659487917516	0.324	0.34	1	NA-Tam RSMC vs Tam-NA ASMC/VSMC	Angpt1
Gm4604	0.220213248386808	0.36658408646092	0.444	0.44	1	NA-Tam RSMC vs Tam-NA ASMC/VSMC	Gm4604
Gm15500	0.223524935797714	-0.400447611625387	0.259	0.32	1	NA-Tam RSMC vs Tam-NA ASMC/VSMC	Gm15500
Nr4a3	0.224076323429912	0.627008188183576	0.361	0.32	1	NA-Tam RSMC vs Tam-NA ASMC/VSMC	Nr4a3
Tgfb3	0.224940870129311	-0.615472314647599	0.315	0.44	1	NA-Tam RSMC vs Tam-NA ASMC/VSMC	Tgfb3
Mt1	0.225371554629112	0.329158408934464	0.935	0.84	1	NA-Tam RSMC vs Tam-NA ASMC/VSMC	Mt1
Gm6265	0.226579889332387	-0.31824288417787	0.583	0.68	1	NA-Tam RSMC vs Tam-NA ASMC/VSMC	Gm6265
Rps7	0.227098689377408	-0.301439808879532	0.602	0.68	1	NA-Tam RSMC vs Tam-NA ASMC/VSMC	Rps7
Rnh1	0.227730242508627	0.67376455409627	0.278	0.18	1	NA-Tam RSMC vs Tam-NA ASMC/VSMC	Rnh1
Csde1	0.228214034085428	-0.47667955522373	0.315	0.44	1	NA-Tam RSMC vs Tam-NA ASMC/VSMC	Csde1
Tnfrsf19	0.228222564919021	-0.929501739614	0.213	0.26	1	NA-Tam RSMC vs Tam-NA ASMC/VSMC	Tnfrsf19
Clta	0.228675669030051	-0.785312213641881	0.176	0.26	1	NA-Tam RSMC vs Tam-NA ASMC/VSMC	Clta
Cox5b	0.228871790423537	-0.281570282995436	0.546	0.68	1	NA-Tam RSMC vs Tam-NA ASMC/VSMC	Cox5b
Ube2d3	0.228928201331427	-0.438054220061725	0.444	0.54	1	NA-Tam RSMC vs Tam-NA ASMC/VSMC	Ube2d3
Gm10039	0.232068247320743	0.27845492958564	0.333	0.28	1	NA-Tam RSMC vs Tam-NA ASMC/VSMC	Gm10039
Glrx3	0.234969327955062	-1.05262716783107	0.213	0.34	1	NA-Tam RSMC vs Tam-NA ASMC/VSMC	Glrx3
Hp1bp3	0.236923634845751	0.431752653409709	0.528	0.46	1	NA-Tam RSMC vs Tam-NA ASMC/VSMC	Hp1bp3
Churc1	0.237674733483375	0.648475324706992	0.324	0.3	1	NA-Tam RSMC vs Tam-NA ASMC/VSMC	Churc1
Prdx4	0.238700423574664	-0.275778893592006	0.324	0.38	1	NA-Tam RSMC vs Tam-NA ASMC/VSMC	Prdx4
Gm10177	0.241981301794086	0.254724639054419	0.407	0.34	1	NA-Tam RSMC vs Tam-NA ASMC/VSMC	Gm10177
Egr1	0.242443695910756	0.275501827511873	0.954	1	1	NA-Tam RSMC vs Tam-NA ASMC/VSMC	Egr1
Gas5	0.242778721011941	0.577489299884355	0.481	0.42	1	NA-Tam RSMC vs Tam-NA ASMC/VSMC	Gas5
Fam195b	0.24279327360742	0.473652981211043	0.343	0.22	1	NA-Tam RSMC vs Tam-NA ASMC/VSMC	Fam195b
Lxn	0.243271871367363	0.751174820151178	0.269	0.22	1	NA-Tam RSMC vs Tam-NA ASMC/VSMC	Lxn
Hmcn1	0.244337257031651	0.380492884320844	0.676	0.64	1	NA-Tam RSMC vs Tam-NA ASMC/VSMC	Hmcn1
Rpl37	0.245554043170511	0.342493657261511	0.815	0.82	1	NA-Tam RSMC vs Tam-NA ASMC/VSMC	Rpl37
Rpl36	0.247640893609859	0.317230498160692	0.787	0.76	1	NA-Tam RSMC vs Tam-NA ASMC/VSMC	Rpl36
Pi16	0.248401836359399	0.543137825542707	0.269	0.14	1	NA-Tam RSMC vs Tam-NA ASMC/VSMC	Pi16
Ecm2	0.248535268205765	-0.637960128045114	0.194	0.26	1	NA-Tam RSMC vs Tam-NA ASMC/VSMC	Ecm2
Snrpe	0.250376986554665	-0.457117808264831	0.269	0.3	1	NA-Tam RSMC vs Tam-NA ASMC/VSMC	Snrpe
Nagk	0.251542625758791	-0.702898973953957	0.222	0.28	1	NA-Tam RSMC vs Tam-NA ASMC/VSMC	Nagk
Bhlhe40	0.253094173997518	-0.932918856807564	0.231	0.34	1	NA-Tam RSMC vs Tam-NA ASMC/VSMC	Bhlhe40
Ergic2	0.254380907651416	0.541289246736206	0.259	0.2	1	NA-Tam RSMC vs Tam-NA ASMC/VSMC	Ergic2
Taldo1	0.255696689048288	-0.485506649739718	0.204	0.28	1	NA-Tam RSMC vs Tam-NA ASMC/VSMC	Taldo1
Apoa1bp	0.255797021527402	-0.451857050650464	0.176	0.3	1	NA-Tam RSMC vs Tam-NA ASMC/VSMC	Apoa1bp
Ranbp1	0.257837620349104	0.266898343386756	0.407	0.58	1	NA-Tam RSMC vs Tam-NA ASMC/VSMC	Ranbp1
Tbx4	0.260093344968102	-0.990175204463156	0.194	0.32	1	NA-Tam RSMC vs Tam-NA ASMC/VSMC	Tbx4
Psmc4	0.260907356312997	-0.415242021510637	0.306	0.4	1	NA-Tam RSMC vs Tam-NA ASMC/VSMC	Psmc4
Smim14	0.261297525314232	0.694423907578639	0.463	0.44	1	NA-Tam RSMC vs Tam-NA ASMC/VSMC	Smim14
Chchd1	0.261889561018999	0.694432899608326	0.278	0.3	1	NA-Tam RSMC vs Tam-NA ASMC/VSMC	Chchd1
Neat1	0.26197099015131	0.607671039459454	0.444	0.3	1	NA-Tam RSMC vs Tam-NA ASMC/VSMC	Neat1
Dcaf17	0.262001750976432	0.4810394107825	0.5	0.48	1	NA-Tam RSMC vs Tam-NA ASMC/VSMC	Dcaf17
Capza2	0.262049672442792	0.346675945180071	0.444	0.36	1	NA-Tam RSMC vs Tam-NA ASMC/VSMC	Capza2
Gm13182	0.262844404988319	0.282709248321377	0.333	0.26	1	NA-Tam RSMC vs Tam-NA ASMC/VSMC	Gm13182
Fkbp3	0.263769044964056	0.551616225068551	0.38	0.3	1	NA-Tam RSMC vs Tam-NA ASMC/VSMC	Fkbp3
Plat	0.266448960758229	0.260374426109821	0.25	0.42	1	NA-Tam RSMC vs Tam-NA ASMC/VSMC	Plat
Cbx5	0.267827613251565	-0.511628862639268	0.241	0.34	1	NA-Tam RSMC vs Tam-NA ASMC/VSMC	Cbx5
Nxf1	0.270599688136571	-0.508250693756388	0.472	0.54	1	NA-Tam RSMC vs Tam-NA ASMC/VSMC	Nxf1
Luc7l2	0.270635756470655	-0.535924249434632	0.417	0.54	1	NA-Tam RSMC vs Tam-NA ASMC/VSMC	Luc7l2
Edf1	0.272702535684051	0.4567578548346	0.593	0.58	1	NA-Tam RSMC vs Tam-NA ASMC/VSMC	Edf1
Tshz2	0.273309274675917	0.72803255590904	0.343	0.26	1	NA-Tam RSMC vs Tam-NA ASMC/VSMC	Tshz2
Rpl10-ps3	0.273593675270675	0.316751270101307	0.259	0.14	1	NA-Tam RSMC vs Tam-NA ASMC/VSMC	Rpl10-ps3
Canx	0.273978043687102	-0.583679303846131	0.537	0.56	1	NA-Tam RSMC vs Tam-NA ASMC/VSMC	Canx
Rala	0.276109465333351	0.43986384102287	0.259	0.14	1	NA-Tam RSMC vs Tam-NA ASMC/VSMC	Rala
Zfand6	0.276708716558749	1.18859320967488	0.278	0.22	1	NA-Tam RSMC vs Tam-NA ASMC/VSMC	Zfand6
Esd	0.277633312281657	-0.444020698739143	0.315	0.46	1	NA-Tam RSMC vs Tam-NA ASMC/VSMC	Esd
Ptp4a2	0.277643326235894	0.537280703020601	0.176	0.34	1	NA-Tam RSMC vs Tam-NA ASMC/VSMC	Ptp4a2
Ndufs6	0.277958958901428	0.288116851632333	0.454	0.32	1	NA-Tam RSMC vs Tam-NA ASMC/VSMC	Ndufs6
Psmd8	0.278358934330314	0.529004876263328	0.194	0.3	1	NA-Tam RSMC vs Tam-NA ASMC/VSMC	Psmd8
1810022K09Rik	0.27968983416908	0.275424792856159	0.454	0.32	1	NA-Tam RSMC vs Tam-NA ASMC/VSMC	1810022K09Rik
Shisa5	0.281378624807546	1.28571854629123	0.324	0.22	1	NA-Tam RSMC vs Tam-NA ASMC/VSMC	Shisa5
Ptgis	0.283203546526035	-0.58728844974353	0.259	0.4	1	NA-Tam RSMC vs Tam-NA ASMC/VSMC	Ptgis
Rsu1	0.283367067752741	-0.856829823009714	0.25	0.3	1	NA-Tam RSMC vs Tam-NA ASMC/VSMC	Rsu1
Dhrs7	0.284275436679457	0.587894643240581	0.343	0.32	1	NA-Tam RSMC vs Tam-NA ASMC/VSMC	Dhrs7
Myo1b	0.284347168194763	0.899579053177776	0.278	0.24	1	NA-Tam RSMC vs Tam-NA ASMC/VSMC	Myo1b
Pigp	0.285592313733998	-0.290496151550117	0.306	0.38	1	NA-Tam RSMC vs Tam-NA ASMC/VSMC	Pigp
Psma5	0.287068160058108	0.326880376755855	0.435	0.4	1	NA-Tam RSMC vs Tam-NA ASMC/VSMC	Psma5
Eif3g	0.288014003373299	-0.836618725145953	0.213	0.28	1	NA-Tam RSMC vs Tam-NA ASMC/VSMC	Eif3g
Hspa9	0.288168288791994	0.611398114571942	0.093	0.26	1	NA-Tam RSMC vs Tam-NA ASMC/VSMC	Hspa9
Lrp1	0.289060477807325	0.378447211052189	0.519	0.46	1	NA-Tam RSMC vs Tam-NA ASMC/VSMC	Lrp1
Efemp2	0.289477381534503	-0.695692497934868	0.25	0.3	1	NA-Tam RSMC vs Tam-NA ASMC/VSMC	Efemp2
Rps11-ps2	0.29017302137125	0.260982140808546	0.546	0.5	1	NA-Tam RSMC vs Tam-NA ASMC/VSMC	Rps11-ps2
Ict1	0.291713833206817	0.422891180684941	0.259	0.2	1	NA-Tam RSMC vs Tam-NA ASMC/VSMC	Ict1
Ndufa8	0.292909103856	-0.318241517928382	0.333	0.36	1	NA-Tam RSMC vs Tam-NA ASMC/VSMC	Ndufa8
Thoc7	0.293049407299041	0.380345639819551	0.333	0.26	1	NA-Tam RSMC vs Tam-NA ASMC/VSMC	Thoc7
Cyc1	0.293412075515528	-0.526212293569371	0.194	0.26	1	NA-Tam RSMC vs Tam-NA ASMC/VSMC	Cyc1
Lrrc58	0.294667149358348	0.499030467466539	0.259	0.36	1	NA-Tam RSMC vs Tam-NA ASMC/VSMC	Lrrc58
Kmt2e	0.29487724514115	-0.291050671410884	0.278	0.4	1	NA-Tam RSMC vs Tam-NA ASMC/VSMC	Kmt2e
Ptms	0.295029850985643	-0.916850325527877	0.296	0.34	1	NA-Tam RSMC vs Tam-NA ASMC/VSMC	Ptms
Atp5j2	0.295089905579834	-0.306199574618561	0.63	0.68	1	NA-Tam RSMC vs Tam-NA ASMC/VSMC	Atp5j2
Txndc15	0.295887413130391	1.43743413247312	0.315	0.24	1	NA-Tam RSMC vs Tam-NA ASMC/VSMC	Txndc15
Tmem256	0.29688459483181	0.496999556296775	0.519	0.38	1	NA-Tam RSMC vs Tam-NA ASMC/VSMC	Tmem256
Coq10b	0.296921247706291	1.0973179496193	0.306	0.22	1	NA-Tam RSMC vs Tam-NA ASMC/VSMC	Coq10b
Prr13	0.297004504956515	0.881630863407564	0.287	0.22	1	NA-Tam RSMC vs Tam-NA ASMC/VSMC	Prr13
Zfyve21	0.297534177633859	0.869748958894625	0.278	0.24	1	NA-Tam RSMC vs Tam-NA ASMC/VSMC	Zfyve21
Ier3ip1	0.298843562405897	0.361146340574069	0.546	0.5	1	NA-Tam RSMC vs Tam-NA ASMC/VSMC	Ier3ip1
Tmed2	0.300168255001132	0.419353720036556	0.454	0.4	1	NA-Tam RSMC vs Tam-NA ASMC/VSMC	Tmed2
Ccni	0.300947668622976	1.25675502433452	0.324	0.2	1	NA-Tam RSMC vs Tam-NA ASMC/VSMC	Ccni
2810428I15Rik	0.302512527892799	0.930991083466077	0.324	0.28	1	NA-Tam RSMC vs Tam-NA ASMC/VSMC	2810428I15Rik
Polr2j	0.302869014992599	0.280306282063029	0.361	0.36	1	NA-Tam RSMC vs Tam-NA ASMC/VSMC	Polr2j
Klf6	0.302958112933768	-0.705840005678061	0.398	0.42	1	NA-Tam RSMC vs Tam-NA ASMC/VSMC	Klf6
Ndufs7	0.303047268476291	-0.32940094950257	0.37	0.56	1	NA-Tam RSMC vs Tam-NA ASMC/VSMC	Ndufs7
Rpl6	0.303117522456457	0.283602843230844	0.565	0.5	1	NA-Tam RSMC vs Tam-NA ASMC/VSMC	Rpl6
St13	0.303299500153986	1.13292826330466	0.287	0.26	1	NA-Tam RSMC vs Tam-NA ASMC/VSMC	St13
Sumo1	0.303684043726537	0.335754388630231	0.5	0.48	1	NA-Tam RSMC vs Tam-NA ASMC/VSMC	Sumo1
Gm3837	0.305879382964021	-0.277497263544444	0.287	0.4	1	NA-Tam RSMC vs Tam-NA ASMC/VSMC	Gm3837
Fkbp9	0.307150217138042	1.09968760168109	0.306	0.26	1	NA-Tam RSMC vs Tam-NA ASMC/VSMC	Fkbp9
Hnrnpr	0.308187955313768	0.447699090958966	0.213	0.28	1	NA-Tam RSMC vs Tam-NA ASMC/VSMC	Hnrnpr
Atp5d	0.309299385022523	-0.336512658944533	0.343	0.38	1	NA-Tam RSMC vs Tam-NA ASMC/VSMC	Atp5d
Eif4g2	0.313435593184662	0.257452153038382	0.426	0.5	1	NA-Tam RSMC vs Tam-NA ASMC/VSMC	Eif4g2
Cryab	0.315168770365955	-0.629652331575742	0.491	0.56	1	NA-Tam RSMC vs Tam-NA ASMC/VSMC	Cryab
Pmp22	0.315995692042636	0.713794643852346	0.63	0.66	1	NA-Tam RSMC vs Tam-NA ASMC/VSMC	Pmp22
Yif1b	0.316524393877287	-0.365631060949382	0.222	0.34	1	NA-Tam RSMC vs Tam-NA ASMC/VSMC	Yif1b
Gnai2	0.317152776592539	-0.489889563453231	0.435	0.48	1	NA-Tam RSMC vs Tam-NA ASMC/VSMC	Gnai2
Vkorc1	0.318583558090097	0.318979980273127	0.287	0.24	1	NA-Tam RSMC vs Tam-NA ASMC/VSMC	Vkorc1
Ier3	0.319776294620227	-0.512410514580885	0.306	0.34	1	NA-Tam RSMC vs Tam-NA ASMC/VSMC	Ier3
Cnih4	0.319899274018524	0.47058482236914	0.426	0.38	1	NA-Tam RSMC vs Tam-NA ASMC/VSMC	Cnih4
Tapbp	0.321794857204512	1.21773715278602	0.343	0.24	1	NA-Tam RSMC vs Tam-NA ASMC/VSMC	Tapbp
Psma1	0.32353870539415	-0.471679175444229	0.25	0.4	1	NA-Tam RSMC vs Tam-NA ASMC/VSMC	Psma1
Adamts15	0.324972886612035	-0.383762657012666	0.315	0.28	1	NA-Tam RSMC vs Tam-NA ASMC/VSMC	Adamts15
Snapc5	0.326687618131082	0.281453155009603	0.343	0.22	1	NA-Tam RSMC vs Tam-NA ASMC/VSMC	Snapc5
Mpv17	0.327604070535323	0.823668201501341	0.407	0.3	1	NA-Tam RSMC vs Tam-NA ASMC/VSMC	Mpv17
Rpl15	0.329788278718779	0.323428516969684	0.407	0.32	1	NA-Tam RSMC vs Tam-NA ASMC/VSMC	Rpl15
Tuba1a	0.330689903812918	0.282916228293793	0.556	0.66	1	NA-Tam RSMC vs Tam-NA ASMC/VSMC	Tuba1a
Pnrc1	0.33292217921927	-0.319859264678861	0.278	0.34	1	NA-Tam RSMC vs Tam-NA ASMC/VSMC	Pnrc1
Banf1	0.333781380507209	-0.690848088355356	0.278	0.28	1	NA-Tam RSMC vs Tam-NA ASMC/VSMC	Banf1
Mthfsl	0.335014364861421	-0.317528466172946	0.231	0.28	1	NA-Tam RSMC vs Tam-NA ASMC/VSMC	Mthfsl
mt-Ti	0.338431221296785	-0.726144582928373	0.269	0.36	1	NA-Tam RSMC vs Tam-NA ASMC/VSMC	mt-Ti
Grpel1	0.342168816073965	-0.353097052468211	0.185	0.26	1	NA-Tam RSMC vs Tam-NA ASMC/VSMC	Grpel1
Fam96b	0.342547747915207	-0.276303727392906	0.167	0.28	1	NA-Tam RSMC vs Tam-NA ASMC/VSMC	Fam96b
Fgfr1op2	0.343227261519445	-0.492945098092798	0.269	0.34	1	NA-Tam RSMC vs Tam-NA ASMC/VSMC	Fgfr1op2
Actr2	0.343544619681414	-0.419310372531615	0.306	0.32	1	NA-Tam RSMC vs Tam-NA ASMC/VSMC	Actr2
Rps10	0.344204025734687	-0.373478636614647	0.324	0.38	1	NA-Tam RSMC vs Tam-NA ASMC/VSMC	Rps10
Mdh1	0.344795341803087	1.19270507810307	0.259	0.22	1	NA-Tam RSMC vs Tam-NA ASMC/VSMC	Mdh1
Sox4	0.34538475407664	-0.577522279317514	0.185	0.28	1	NA-Tam RSMC vs Tam-NA ASMC/VSMC	Sox4
Ppig	0.347091064657915	0.568806429940976	0.315	0.26	1	NA-Tam RSMC vs Tam-NA ASMC/VSMC	Ppig
Rpl24	0.351667810528125	0.403807465077229	0.324	0.26	1	NA-Tam RSMC vs Tam-NA ASMC/VSMC	Rpl24
Rbx1	0.351670704028323	0.404137113807543	0.583	0.56	1	NA-Tam RSMC vs Tam-NA ASMC/VSMC	Rbx1
Dnajb4	0.35341103123352	0.485419515806258	0.444	0.36	1	NA-Tam RSMC vs Tam-NA ASMC/VSMC	Dnajb4
Rtf1	0.354544399005735	1.09348886717871	0.157	0.3	1	NA-Tam RSMC vs Tam-NA ASMC/VSMC	Rtf1
Ewsr1	0.354923405839001	-0.455503060870306	0.25	0.36	1	NA-Tam RSMC vs Tam-NA ASMC/VSMC	Ewsr1
Cox17	0.358574347239287	0.530859127398029	0.417	0.42	1	NA-Tam RSMC vs Tam-NA ASMC/VSMC	Cox17
Commd1	0.35864277230078	0.538937265798634	0.259	0.24	1	NA-Tam RSMC vs Tam-NA ASMC/VSMC	Commd1
C1d	0.358931229943642	0.285481625519734	0.38	0.26	1	NA-Tam RSMC vs Tam-NA ASMC/VSMC	C1d
Drap1	0.360019118496205	-0.369625875637128	0.222	0.3	1	NA-Tam RSMC vs Tam-NA ASMC/VSMC	Drap1
Eva1b	0.361358875158714	0.764616766296409	0.343	0.3	1	NA-Tam RSMC vs Tam-NA ASMC/VSMC	Eva1b
Nbeal1	0.363360390648461	-0.46908703654214	0.287	0.24	1	NA-Tam RSMC vs Tam-NA ASMC/VSMC	Nbeal1
Sh3bgrl3	0.364740911504585	0.76153138530238	0.389	0.34	1	NA-Tam RSMC vs Tam-NA ASMC/VSMC	Sh3bgrl3
1810058I24Rik	0.364879953929642	0.31962128536125	0.509	0.4	1	NA-Tam RSMC vs Tam-NA ASMC/VSMC	1810058I24Rik
Mprip	0.365800808942077	-0.312566564968423	0.38	0.44	1	NA-Tam RSMC vs Tam-NA ASMC/VSMC	Mprip
Anxa1	0.366591261619168	-0.541021976627905	0.519	0.56	1	NA-Tam RSMC vs Tam-NA ASMC/VSMC	Anxa1
Ankfy1	0.368982448950499	-0.930001338737665	0.25	0.28	1	NA-Tam RSMC vs Tam-NA ASMC/VSMC	Ankfy1
Serpina3n	0.371257263977506	0.788517496153514	0.463	0.42	1	NA-Tam RSMC vs Tam-NA ASMC/VSMC	Serpina3n
Gng12	0.37534382091243	-0.502414136583975	0.296	0.34	1	NA-Tam RSMC vs Tam-NA ASMC/VSMC	Gng12
Kdelr3	0.376557734500911	0.730071329945114	0.269	0.24	1	NA-Tam RSMC vs Tam-NA ASMC/VSMC	Kdelr3
Saraf	0.377652842347243	-0.263272711366815	0.25	0.34	1	NA-Tam RSMC vs Tam-NA ASMC/VSMC	Saraf
Ppap2a	0.379537442411636	0.706502002348865	0.306	0.36	1	NA-Tam RSMC vs Tam-NA ASMC/VSMC	Ppap2a
Cfl1	0.379611771802263	-0.561528253930138	0.306	0.4	1	NA-Tam RSMC vs Tam-NA ASMC/VSMC	Cfl1
Nop10	0.380240050161261	0.391280198570919	0.565	0.48	1	NA-Tam RSMC vs Tam-NA ASMC/VSMC	Nop10
Gm9892	0.381303378958402	-0.387626129458981	0.306	0.38	1	NA-Tam RSMC vs Tam-NA ASMC/VSMC	Gm9892
Tns1	0.384578101101675	0.416622258456541	0.528	0.56	1	NA-Tam RSMC vs Tam-NA ASMC/VSMC	Tns1
S100a13	0.385371725384482	0.306307716593786	0.398	0.32	1	NA-Tam RSMC vs Tam-NA ASMC/VSMC	S100a13
Gpm6b	0.385591612974307	0.535374708002877	0.444	0.42	1	NA-Tam RSMC vs Tam-NA ASMC/VSMC	Gpm6b
Ssr3	0.386150818436861	0.2640807098829	0.287	0.38	1	NA-Tam RSMC vs Tam-NA ASMC/VSMC	Ssr3
Sumo3	0.386230608398301	1.154934260183	0.315	0.3	1	NA-Tam RSMC vs Tam-NA ASMC/VSMC	Sumo3
Pttg1ip	0.386988455590509	0.484162954240988	0.333	0.28	1	NA-Tam RSMC vs Tam-NA ASMC/VSMC	Pttg1ip
Rras	0.38743080904855	0.275595631774136	0.222	0.3	1	NA-Tam RSMC vs Tam-NA ASMC/VSMC	Rras
Ociad1	0.391418378750067	-0.368081669854373	0.222	0.28	1	NA-Tam RSMC vs Tam-NA ASMC/VSMC	Ociad1
Rps15a	0.392746898051072	0.530131317917786	0.398	0.54	1	NA-Tam RSMC vs Tam-NA ASMC/VSMC	Rps15a
Tcf25	0.393299413500797	0.365070328914251	0.324	0.44	1	NA-Tam RSMC vs Tam-NA ASMC/VSMC	Tcf25
Cyth3	0.393427757092929	2.21343209874878	0.231	0.28	1	NA-Tam RSMC vs Tam-NA ASMC/VSMC	Cyth3
Tmco1	0.394311351726893	0.468649270943324	0.519	0.52	1	NA-Tam RSMC vs Tam-NA ASMC/VSMC	Tmco1
2310039H08Rik	0.39609951468923	-0.403863245080525	0.241	0.26	1	NA-Tam RSMC vs Tam-NA ASMC/VSMC	2310039H08Rik
Use1	0.396869465584713	-0.364001293669758	0.204	0.28	1	NA-Tam RSMC vs Tam-NA ASMC/VSMC	Use1
Pmepa1	0.401012456117525	0.30473270870039	0.38	0.36	1	NA-Tam RSMC vs Tam-NA ASMC/VSMC	Pmepa1
Itga8	0.402828810305117	0.491794366581692	0.528	0.5	1	NA-Tam RSMC vs Tam-NA ASMC/VSMC	Itga8
Klf2	0.403878747261651	-0.328156300194672	0.222	0.3	1	NA-Tam RSMC vs Tam-NA ASMC/VSMC	Klf2
Cstb	0.404398583661493	0.580851732184618	0.509	0.42	1	NA-Tam RSMC vs Tam-NA ASMC/VSMC	Cstb
Ptrf	0.404460547070869	-0.804791102068259	0.5	0.44	1	NA-Tam RSMC vs Tam-NA ASMC/VSMC	Ptrf
Eapp	0.40491375088463	0.498149372750372	0.278	0.42	1	NA-Tam RSMC vs Tam-NA ASMC/VSMC	Eapp
Tm2d3	0.405514563768424	0.713133657122056	0.296	0.24	1	NA-Tam RSMC vs Tam-NA ASMC/VSMC	Tm2d3
Mtch2	0.406416625151141	0.839654983699315	0.444	0.3	1	NA-Tam RSMC vs Tam-NA ASMC/VSMC	Mtch2
C1qtnf2	0.410587314960739	-0.646702380570917	0.241	0.26	1	NA-Tam RSMC vs Tam-NA ASMC/VSMC	C1qtnf2
Hnrnpc	0.410747781215163	0.659773684995314	0.269	0.2	1	NA-Tam RSMC vs Tam-NA ASMC/VSMC	Hnrnpc
Epb41l2	0.41232073519294	-0.896676883644364	0.278	0.3	1	NA-Tam RSMC vs Tam-NA ASMC/VSMC	Epb41l2
Lmo4	0.41284465951188	-0.302114267360357	0.324	0.34	1	NA-Tam RSMC vs Tam-NA ASMC/VSMC	Lmo4
Hba-a2	0.415769729277193	3.32461554027775	0.269	0.34	1	NA-Tam RSMC vs Tam-NA ASMC/VSMC	Hba-a2
Clic1	0.41593081835835	-0.408511231938956	0.231	0.28	1	NA-Tam RSMC vs Tam-NA ASMC/VSMC	Clic1
Itm2c	0.415999019047587	0.873841505788736	0.333	0.26	1	NA-Tam RSMC vs Tam-NA ASMC/VSMC	Itm2c
Ncor1	0.417549496606805	0.444789341133284	0.185	0.28	1	NA-Tam RSMC vs Tam-NA ASMC/VSMC	Ncor1
Dguok	0.420293070519761	-0.359768116654149	0.241	0.34	1	NA-Tam RSMC vs Tam-NA ASMC/VSMC	Dguok
Cdk5	0.420332454116775	0.591188202975284	0.25	0.34	1	NA-Tam RSMC vs Tam-NA ASMC/VSMC	Cdk5
Eif1ax	0.420961586192381	-0.327603181042838	0.185	0.3	1	NA-Tam RSMC vs Tam-NA ASMC/VSMC	Eif1ax
Cped1	0.421152881367881	1.29897289679517	0.324	0.32	1	NA-Tam RSMC vs Tam-NA ASMC/VSMC	Cped1
Cd47	0.423929703132135	0.433619394861743	0.444	0.44	1	NA-Tam RSMC vs Tam-NA ASMC/VSMC	Cd47
Ywhae	0.424482449535021	1.0138228827795	0.333	0.32	1	NA-Tam RSMC vs Tam-NA ASMC/VSMC	Ywhae
Sucla2	0.427874532732075	-0.36772721421442	0.287	0.36	1	NA-Tam RSMC vs Tam-NA ASMC/VSMC	Sucla2
4930523C07Rik	0.428211116928292	0.282654479857267	0.287	0.28	1	NA-Tam RSMC vs Tam-NA ASMC/VSMC	4930523C07Rik
Rps13-ps2	0.428596664379068	0.276436500903106	0.287	0.28	1	NA-Tam RSMC vs Tam-NA ASMC/VSMC	Rps13-ps2
Ywhaz	0.42940091367594	-0.47602216655521	0.306	0.32	1	NA-Tam RSMC vs Tam-NA ASMC/VSMC	Ywhaz
Csrp1	0.435870617699895	0.999562191443468	0.333	0.36	1	NA-Tam RSMC vs Tam-NA ASMC/VSMC	Csrp1
Rpl19	0.437796209442382	-0.400421658480459	0.481	0.52	1	NA-Tam RSMC vs Tam-NA ASMC/VSMC	Rpl19
Ankrd11	0.440503149461412	0.61695290872135	0.231	0.36	1	NA-Tam RSMC vs Tam-NA ASMC/VSMC	Ankrd11
Sort1	0.441195490445844	0.582037157044858	0.287	0.26	1	NA-Tam RSMC vs Tam-NA ASMC/VSMC	Sort1
Cct8	0.441599088613905	0.51711089167951	0.213	0.3	1	NA-Tam RSMC vs Tam-NA ASMC/VSMC	Cct8
Il11ra1	0.441944025875559	-0.469536973088093	0.398	0.5	1	NA-Tam RSMC vs Tam-NA ASMC/VSMC	Il11ra1
Dpy30	0.442565990607867	-0.314548963029366	0.222	0.26	1	NA-Tam RSMC vs Tam-NA ASMC/VSMC	Dpy30
Vdac2	0.443482368668164	-0.970859970444277	0.287	0.32	1	NA-Tam RSMC vs Tam-NA ASMC/VSMC	Vdac2
Sdpr	0.444861822497438	-0.45716488412082	0.407	0.44	1	NA-Tam RSMC vs Tam-NA ASMC/VSMC	Sdpr
Degs1	0.444958593126663	0.623891505571867	0.37	0.38	1	NA-Tam RSMC vs Tam-NA ASMC/VSMC	Degs1
Arglu1	0.445031893961568	-0.340715134065434	0.343	0.4	1	NA-Tam RSMC vs Tam-NA ASMC/VSMC	Arglu1
Eef1g	0.445187177342387	0.464670985059565	0.343	0.28	1	NA-Tam RSMC vs Tam-NA ASMC/VSMC	Eef1g
Gm5644	0.446304403546959	0.400501480466289	0.287	0.28	1	NA-Tam RSMC vs Tam-NA ASMC/VSMC	Gm5644
Ccl19-ps1	0.447867916231592	-0.504282915684421	0.296	0.3	1	NA-Tam RSMC vs Tam-NA ASMC/VSMC	Ccl19-ps1
Rdx	0.448449266110517	0.674455451770197	0.5	0.52	1	NA-Tam RSMC vs Tam-NA ASMC/VSMC	Rdx
Atf3	0.449415240136946	-0.44171501155816	0.333	0.38	1	NA-Tam RSMC vs Tam-NA ASMC/VSMC	Atf3
Cygb	0.450688040267825	0.403082290859615	0.426	0.46	1	NA-Tam RSMC vs Tam-NA ASMC/VSMC	Cygb
Gm24049	0.450889098343482	-0.5610879837894	0.287	0.24	1	NA-Tam RSMC vs Tam-NA ASMC/VSMC	Gm24049
Rpl5	0.450938323597058	-0.442892557231347	0.435	0.52	1	NA-Tam RSMC vs Tam-NA ASMC/VSMC	Rpl5
Serpinf1	0.452128994836827	-0.320332854823381	0.296	0.28	1	NA-Tam RSMC vs Tam-NA ASMC/VSMC	Serpinf1
Ctsa	0.452978494987531	0.375318284290923	0.278	0.4	1	NA-Tam RSMC vs Tam-NA ASMC/VSMC	Ctsa
Mrpl57	0.453203170909934	-0.250731467809246	0.241	0.26	1	NA-Tam RSMC vs Tam-NA ASMC/VSMC	Mrpl57
Tbrg1	0.453370702296439	-0.257297492573131	0.306	0.32	1	NA-Tam RSMC vs Tam-NA ASMC/VSMC	Tbrg1
Vdac3	0.455605565651335	0.664582303756885	0.389	0.34	1	NA-Tam RSMC vs Tam-NA ASMC/VSMC	Vdac3
Ccl5	0.456360024791695	0.837758111523791	0.361	0.42	1	NA-Tam RSMC vs Tam-NA ASMC/VSMC	Ccl5
Arf4	0.459682861307151	-0.275166197382381	0.509	0.62	1	NA-Tam RSMC vs Tam-NA ASMC/VSMC	Arf4
Abracl	0.462877928129216	0.47188319861122	0.259	0.24	1	NA-Tam RSMC vs Tam-NA ASMC/VSMC	Abracl
Myof	0.465679056110211	-0.345590437249731	0.25	0.28	1	NA-Tam RSMC vs Tam-NA ASMC/VSMC	Myof
Pamr1	0.467460010992811	-0.377978760350689	0.25	0.36	1	NA-Tam RSMC vs Tam-NA ASMC/VSMC	Pamr1
Dap	0.468253339378608	-0.267162212342833	0.269	0.34	1	NA-Tam RSMC vs Tam-NA ASMC/VSMC	Dap
Pbx1	0.470530026446331	0.678824479680181	0.417	0.42	1	NA-Tam RSMC vs Tam-NA ASMC/VSMC	Pbx1
H3f3a	0.474218517641383	-0.295532404695843	0.231	0.26	1	NA-Tam RSMC vs Tam-NA ASMC/VSMC	H3f3a
Boc	0.474332073205639	0.808909006171548	0.231	0.3	1	NA-Tam RSMC vs Tam-NA ASMC/VSMC	Boc
Xist	0.475954504141391	0.400028200496929	0.426	0.4	1	NA-Tam RSMC vs Tam-NA ASMC/VSMC	Xist
Dbi	0.476094515873675	0.417345092279779	0.685	0.68	1	NA-Tam RSMC vs Tam-NA ASMC/VSMC	Dbi
Cript	0.476315986725279	0.287405204268083	0.213	0.28	1	NA-Tam RSMC vs Tam-NA ASMC/VSMC	Cript
Hdac1	0.476384133094442	-0.334409027941093	0.611	0.64	1	NA-Tam RSMC vs Tam-NA ASMC/VSMC	Hdac1
Mrpl52	0.477686515872778	0.415530542196046	0.306	0.4	1	NA-Tam RSMC vs Tam-NA ASMC/VSMC	Mrpl52
Ctsz	0.47769875901397	0.445814041929528	0.546	0.54	1	NA-Tam RSMC vs Tam-NA ASMC/VSMC	Ctsz
Hspa1b	0.477879886945335	0.629304709902846	0.917	0.9	1	NA-Tam RSMC vs Tam-NA ASMC/VSMC	Hspa1b
Ccnl2	0.478132405538854	-0.785197243601374	0.259	0.28	1	NA-Tam RSMC vs Tam-NA ASMC/VSMC	Ccnl2
Rab11a	0.478706785820812	-0.446758997138249	0.241	0.3	1	NA-Tam RSMC vs Tam-NA ASMC/VSMC	Rab11a
Apopt1	0.4792491757811	0.658133601614752	0.185	0.28	1	NA-Tam RSMC vs Tam-NA ASMC/VSMC	Apopt1
Ubap2l	0.47984149322392	-0.260673647531174	0.241	0.32	1	NA-Tam RSMC vs Tam-NA ASMC/VSMC	Ubap2l
Ncald	0.487024188058963	0.939402900629942	0.204	0.3	1	NA-Tam RSMC vs Tam-NA ASMC/VSMC	Ncald
Rpl9-ps6	0.489853908877595	-0.3081440151534	0.287	0.28	1	NA-Tam RSMC vs Tam-NA ASMC/VSMC	Rpl9-ps6
Kras	0.492288866783696	-0.333986572366359	0.148	0.26	1	NA-Tam RSMC vs Tam-NA ASMC/VSMC	Kras
Cbx1	0.494449649453576	0.626788088803123	0.278	0.24	1	NA-Tam RSMC vs Tam-NA ASMC/VSMC	Cbx1
Cnep1r1	0.495425841054786	0.340355991567167	0.231	0.28	1	NA-Tam RSMC vs Tam-NA ASMC/VSMC	Cnep1r1
Dynll1	0.498014001135463	-0.360338896046941	0.306	0.36	1	NA-Tam RSMC vs Tam-NA ASMC/VSMC	Dynll1
Anxa5	0.500846777249879	0.412655580208218	0.833	0.84	1	NA-Tam RSMC vs Tam-NA ASMC/VSMC	Anxa5
Npc2	0.504135910922425	0.424600050835402	0.537	0.58	1	NA-Tam RSMC vs Tam-NA ASMC/VSMC	Npc2
Cnih1	0.505159263129477	-0.377871917242248	0.139	0.26	1	NA-Tam RSMC vs Tam-NA ASMC/VSMC	Cnih1
Ndufab1	0.505900441020691	0.531145089609257	0.324	0.32	1	NA-Tam RSMC vs Tam-NA ASMC/VSMC	Ndufab1
Igfbp4	0.506695742538525	0.292300201506314	0.537	0.44	1	NA-Tam RSMC vs Tam-NA ASMC/VSMC	Igfbp4
Ctsb	0.50708979601835	0.42005188285441	0.815	0.84	1	NA-Tam RSMC vs Tam-NA ASMC/VSMC	Ctsb
Rchy1	0.507881206821617	-0.476463313181042	0.25	0.28	1	NA-Tam RSMC vs Tam-NA ASMC/VSMC	Rchy1
Fgfr1	0.510052076240862	0.30099842744895	0.231	0.26	1	NA-Tam RSMC vs Tam-NA ASMC/VSMC	Fgfr1
Cox14	0.51146337056978	0.270719237058221	0.38	0.34	1	NA-Tam RSMC vs Tam-NA ASMC/VSMC	Cox14
Nsmce1	0.512482274948493	-0.287260354158851	0.194	0.26	1	NA-Tam RSMC vs Tam-NA ASMC/VSMC	Nsmce1
Spcs2	0.51922267051313	0.426988043377915	0.639	0.6	1	NA-Tam RSMC vs Tam-NA ASMC/VSMC	Spcs2
1110004F10Rik	0.519295635020949	0.322842500829855	0.454	0.52	1	NA-Tam RSMC vs Tam-NA ASMC/VSMC	1110004F10Rik
Ndufc2	0.520627342705964	0.590138549262608	0.306	0.3	1	NA-Tam RSMC vs Tam-NA ASMC/VSMC	Ndufc2
Pfn1	0.521958518992649	-0.332261773059077	0.685	0.68	1	NA-Tam RSMC vs Tam-NA ASMC/VSMC	Pfn1
Ndufa5	0.522303403190671	0.345395420992316	0.574	0.66	1	NA-Tam RSMC vs Tam-NA ASMC/VSMC	Ndufa5
Rhoc	0.522371616257787	-0.436987229620032	0.296	0.24	1	NA-Tam RSMC vs Tam-NA ASMC/VSMC	Rhoc
Dnajc8	0.523044405956137	0.680603601206218	0.546	0.5	1	NA-Tam RSMC vs Tam-NA ASMC/VSMC	Dnajc8
Mrpl30	0.524427699916029	-0.332113617810789	0.231	0.32	1	NA-Tam RSMC vs Tam-NA ASMC/VSMC	Mrpl30
Hspe1	0.524949770308847	0.600013466685849	0.287	0.28	1	NA-Tam RSMC vs Tam-NA ASMC/VSMC	Hspe1
Arl1	0.526149387109494	0.665897158075145	0.407	0.48	1	NA-Tam RSMC vs Tam-NA ASMC/VSMC	Arl1
Tgoln1	0.530826569646292	0.379595750658809	0.306	0.24	1	NA-Tam RSMC vs Tam-NA ASMC/VSMC	Tgoln1
1810043H04Rik	0.536331574653264	0.290408428423095	0.38	0.38	1	NA-Tam RSMC vs Tam-NA ASMC/VSMC	1810043H04Rik
Hexb	0.536536508860765	0.315892799937969	0.324	0.24	1	NA-Tam RSMC vs Tam-NA ASMC/VSMC	Hexb
Picalm	0.538173878753656	1.0402418322891	0.333	0.36	1	NA-Tam RSMC vs Tam-NA ASMC/VSMC	Picalm
Bicc1	0.538948671549039	0.416837324622997	0.306	0.3	1	NA-Tam RSMC vs Tam-NA ASMC/VSMC	Bicc1
Rpl7a	0.541024074110528	-0.402869797480887	0.306	0.36	1	NA-Tam RSMC vs Tam-NA ASMC/VSMC	Rpl7a
Arl3	0.541289945519887	0.462798930840319	0.389	0.44	1	NA-Tam RSMC vs Tam-NA ASMC/VSMC	Arl3
Ddx3x	0.541353602875051	-0.399450893834233	0.398	0.46	1	NA-Tam RSMC vs Tam-NA ASMC/VSMC	Ddx3x
Thoc2	0.541418048713505	0.334302304277068	0.278	0.24	1	NA-Tam RSMC vs Tam-NA ASMC/VSMC	Thoc2
Tomm7	0.542566339368916	0.528264155934942	0.593	0.5	1	NA-Tam RSMC vs Tam-NA ASMC/VSMC	Tomm7
Eif4ebp1	0.542765381261048	-0.256267874466118	0.491	0.56	1	NA-Tam RSMC vs Tam-NA ASMC/VSMC	Eif4ebp1
Figf	0.542928739865681	0.286020976524407	0.269	0.16	1	NA-Tam RSMC vs Tam-NA ASMC/VSMC	Figf
Ndufa4	0.543167066032826	0.343489482768286	0.722	0.7	1	NA-Tam RSMC vs Tam-NA ASMC/VSMC	Ndufa4
Ppib	0.543278591473147	0.390493291950187	0.574	0.54	1	NA-Tam RSMC vs Tam-NA ASMC/VSMC	Ppib
Pabpc1	0.543679762755239	0.480703168110939	0.611	0.58	1	NA-Tam RSMC vs Tam-NA ASMC/VSMC	Pabpc1
Col4a2	0.546288999940986	-0.329820185466631	0.315	0.3	1	NA-Tam RSMC vs Tam-NA ASMC/VSMC	Col4a2
mt-Tp	0.546623731506843	-0.547019202008231	0.398	0.4	1	NA-Tam RSMC vs Tam-NA ASMC/VSMC	mt-Tp
Tbx2	0.54668761641954	0.258951865262387	0.157	0.28	1	NA-Tam RSMC vs Tam-NA ASMC/VSMC	Tbx2
Psmd4	0.546986432535812	0.725625788304465	0.343	0.28	1	NA-Tam RSMC vs Tam-NA ASMC/VSMC	Psmd4
Ssbp1	0.548302288061868	0.250006622193195	0.278	0.22	1	NA-Tam RSMC vs Tam-NA ASMC/VSMC	Ssbp1
Eif3e	0.54985176425906	-0.306471174986407	0.231	0.26	1	NA-Tam RSMC vs Tam-NA ASMC/VSMC	Eif3e
Brd9	0.55010894709463	0.914372246911854	0.176	0.28	1	NA-Tam RSMC vs Tam-NA ASMC/VSMC	Brd9
Crispld2	0.552070920159288	0.503999130791066	0.519	0.48	1	NA-Tam RSMC vs Tam-NA ASMC/VSMC	Crispld2
Rps15	0.556120727933917	0.372669863848807	0.574	0.6	1	NA-Tam RSMC vs Tam-NA ASMC/VSMC	Rps15
Fau	0.558126961179773	0.36356425518622	0.583	0.58	1	NA-Tam RSMC vs Tam-NA ASMC/VSMC	Fau
Rpl36al	0.561885729804992	0.494959704668705	0.324	0.32	1	NA-Tam RSMC vs Tam-NA ASMC/VSMC	Rpl36al
Serpinb6a	0.562961063799549	0.550384216377976	0.296	0.34	1	NA-Tam RSMC vs Tam-NA ASMC/VSMC	Serpinb6a
Add1	0.565169667645959	0.461643707154217	0.278	0.24	1	NA-Tam RSMC vs Tam-NA ASMC/VSMC	Add1
Pdhb	0.5658136512286	0.260278809263194	0.185	0.26	1	NA-Tam RSMC vs Tam-NA ASMC/VSMC	Pdhb
Hes1	0.565865202698425	0.3123376672414	0.509	0.56	1	NA-Tam RSMC vs Tam-NA ASMC/VSMC	Hes1
Atp5g1	0.566135567561014	0.618709289690802	0.454	0.5	1	NA-Tam RSMC vs Tam-NA ASMC/VSMC	Atp5g1
Ctla2a	0.566580261176355	1.98430944107541	0.204	0.34	1	NA-Tam RSMC vs Tam-NA ASMC/VSMC	Ctla2a
Ctgf	0.568372980567838	-0.396095784408574	0.398	0.34	1	NA-Tam RSMC vs Tam-NA ASMC/VSMC	Ctgf
Slc25a5	0.572366216481272	0.51805616935551	0.583	0.56	1	NA-Tam RSMC vs Tam-NA ASMC/VSMC	Slc25a5
Laptm4a	0.577463312799896	0.401801789043305	0.843	0.84	1	NA-Tam RSMC vs Tam-NA ASMC/VSMC	Laptm4a
Snhg9	0.5782561939167	0.313261354986929	0.296	0.48	1	NA-Tam RSMC vs Tam-NA ASMC/VSMC	Snhg9
Vamp8	0.581847626635008	-0.307064200215975	0.398	0.44	1	NA-Tam RSMC vs Tam-NA ASMC/VSMC	Vamp8
Rps21	0.582599408885927	0.252122248896189	0.759	0.7	1	NA-Tam RSMC vs Tam-NA ASMC/VSMC	Rps21
Aamdc	0.584442336932846	-0.403615397230876	0.231	0.28	1	NA-Tam RSMC vs Tam-NA ASMC/VSMC	Aamdc
Bcap31	0.586216406376658	0.734820991087424	0.454	0.44	1	NA-Tam RSMC vs Tam-NA ASMC/VSMC	Bcap31
Rpl30	0.58802064801528	0.69157997912541	0.528	0.52	1	NA-Tam RSMC vs Tam-NA ASMC/VSMC	Rpl30
Krtcap2	0.588573891642998	0.584282634788535	0.5	0.5	1	NA-Tam RSMC vs Tam-NA ASMC/VSMC	Krtcap2
Sbds	0.588752808911596	0.384760452579525	0.417	0.5	1	NA-Tam RSMC vs Tam-NA ASMC/VSMC	Sbds
Klf4	0.589706258066869	0.271597911772315	0.278	0.28	1	NA-Tam RSMC vs Tam-NA ASMC/VSMC	Klf4
Lgals3	0.591661872122572	-0.494672704464914	0.333	0.32	1	NA-Tam RSMC vs Tam-NA ASMC/VSMC	Lgals3
Eif5	0.591833499821229	0.82438960161138	0.454	0.62	1	NA-Tam RSMC vs Tam-NA ASMC/VSMC	Eif5
Socs3	0.594365919343569	-0.342831278368233	0.361	0.42	1	NA-Tam RSMC vs Tam-NA ASMC/VSMC	Socs3
Txn1	0.597082242410645	0.260212825957037	0.602	0.58	1	NA-Tam RSMC vs Tam-NA ASMC/VSMC	Txn1
Calm3	0.600523214546139	1.24646961941518	0.287	0.3	1	NA-Tam RSMC vs Tam-NA ASMC/VSMC	Calm3
Ndufs8	0.601061469847901	0.571220546826369	0.259	0.2	1	NA-Tam RSMC vs Tam-NA ASMC/VSMC	Ndufs8
Gm6023	0.60447186624591	-0.256308082288647	0.352	0.24	1	NA-Tam RSMC vs Tam-NA ASMC/VSMC	Gm6023
Fndc1	0.606112611394957	1.44445092868013	0.194	0.26	1	NA-Tam RSMC vs Tam-NA ASMC/VSMC	Fndc1
Tmed3	0.606744173614724	-0.358982523799912	0.324	0.28	1	NA-Tam RSMC vs Tam-NA ASMC/VSMC	Tmed3
Srek1	0.610024713545767	0.725689131773047	0.324	0.28	1	NA-Tam RSMC vs Tam-NA ASMC/VSMC	Srek1
Mrpl20	0.61760836469168	0.354780645762762	0.324	0.32	1	NA-Tam RSMC vs Tam-NA ASMC/VSMC	Mrpl20
Denr	0.61786189433357	-0.475093121830673	0.25	0.34	1	NA-Tam RSMC vs Tam-NA ASMC/VSMC	Denr
Hbb-bs	0.618428391156145	1.92998949423711	0.315	0.28	1	NA-Tam RSMC vs Tam-NA ASMC/VSMC	Hbb-bs
Sdha	0.618478813072615	0.432093318312288	0.259	0.28	1	NA-Tam RSMC vs Tam-NA ASMC/VSMC	Sdha
Rbm5	0.619296014631439	-0.358695916038869	0.231	0.26	1	NA-Tam RSMC vs Tam-NA ASMC/VSMC	Rbm5
Gm5457	0.621932383016375	-0.285001400944286	0.306	0.38	1	NA-Tam RSMC vs Tam-NA ASMC/VSMC	Gm5457
Rps13	0.623543695056138	0.375549499162013	0.463	0.6	1	NA-Tam RSMC vs Tam-NA ASMC/VSMC	Rps13
Ddx24	0.624172724393621	0.754729081766978	0.306	0.4	1	NA-Tam RSMC vs Tam-NA ASMC/VSMC	Ddx24
Ldha	0.627100116554554	0.407711829041716	0.398	0.38	1	NA-Tam RSMC vs Tam-NA ASMC/VSMC	Ldha
Ccdc23	0.628055581815142	0.500328606898165	0.296	0.3	1	NA-Tam RSMC vs Tam-NA ASMC/VSMC	Ccdc23
Sparcl1	0.63223224099179	0.269906514645524	0.972	1	1	NA-Tam RSMC vs Tam-NA ASMC/VSMC	Sparcl1
Dnajc1	0.632381669707668	-0.358789129843919	0.296	0.28	1	NA-Tam RSMC vs Tam-NA ASMC/VSMC	Dnajc1
Adk	0.633423964049432	0.502558196689829	0.231	0.34	1	NA-Tam RSMC vs Tam-NA ASMC/VSMC	Adk
Arpc3	0.635341486970836	-0.876098274416135	0.287	0.3	1	NA-Tam RSMC vs Tam-NA ASMC/VSMC	Arpc3
Rhoa	0.637751125404763	0.407053687664022	0.222	0.28	1	NA-Tam RSMC vs Tam-NA ASMC/VSMC	Rhoa
Rab14	0.639061606309514	-0.57860023440673	0.343	0.4	1	NA-Tam RSMC vs Tam-NA ASMC/VSMC	Rab14
Fth1	0.640920345343075	0.358771728210483	0.991	1	1	NA-Tam RSMC vs Tam-NA ASMC/VSMC	Fth1
Ybx1	0.643216126985714	-0.274427989091541	0.352	0.36	1	NA-Tam RSMC vs Tam-NA ASMC/VSMC	Ybx1
Lamc1	0.643776619258509	0.275394104446791	0.398	0.32	1	NA-Tam RSMC vs Tam-NA ASMC/VSMC	Lamc1
Rexo2	0.644940173256872	-0.268243633194074	0.361	0.4	1	NA-Tam RSMC vs Tam-NA ASMC/VSMC	Rexo2
Snw1	0.645107630437158	0.271442089866959	0.361	0.38	1	NA-Tam RSMC vs Tam-NA ASMC/VSMC	Snw1
Srsf2	0.645296764724764	-0.551855320346763	0.37	0.34	1	NA-Tam RSMC vs Tam-NA ASMC/VSMC	Srsf2
Mrpl17	0.646059342241323	0.357190943303909	0.259	0.26	1	NA-Tam RSMC vs Tam-NA ASMC/VSMC	Mrpl17
Rab11b	0.650562414227508	-0.538121471310862	0.324	0.44	1	NA-Tam RSMC vs Tam-NA ASMC/VSMC	Rab11b
Nr4a1	0.656468239123566	0.360697675463731	0.769	0.8	1	NA-Tam RSMC vs Tam-NA ASMC/VSMC	Nr4a1
Luc7l3	0.656702471784039	0.369131345457737	0.25	0.32	1	NA-Tam RSMC vs Tam-NA ASMC/VSMC	Luc7l3
Prdx5	0.662425570880947	0.329604970356218	0.463	0.48	1	NA-Tam RSMC vs Tam-NA ASMC/VSMC	Prdx5
Psma2	0.662765537710666	0.453458174174628	0.352	0.38	1	NA-Tam RSMC vs Tam-NA ASMC/VSMC	Psma2
Arl2	0.664124339934402	-0.290539532380889	0.287	0.24	1	NA-Tam RSMC vs Tam-NA ASMC/VSMC	Arl2
Upf2	0.665360846070495	0.502824564268239	0.333	0.3	1	NA-Tam RSMC vs Tam-NA ASMC/VSMC	Upf2
Nfkbiz	0.665593944879706	0.653812177235613	0.481	0.46	1	NA-Tam RSMC vs Tam-NA ASMC/VSMC	Nfkbiz
Psap	0.666062498354374	0.412650383115041	0.324	0.36	1	NA-Tam RSMC vs Tam-NA ASMC/VSMC	Psap
Igfbp3	0.666436168182956	-0.283837717334126	0.222	0.26	1	NA-Tam RSMC vs Tam-NA ASMC/VSMC	Igfbp3
Igsf10	0.670950080251885	0.600538024021431	0.333	0.3	1	NA-Tam RSMC vs Tam-NA ASMC/VSMC	Igsf10
Calu	0.672516322512701	0.476051361544879	0.241	0.38	1	NA-Tam RSMC vs Tam-NA ASMC/VSMC	Calu
Psmb4	0.674646463247679	0.713473048529496	0.287	0.28	1	NA-Tam RSMC vs Tam-NA ASMC/VSMC	Psmb4
Tomm5	0.681290647076766	0.308564058377296	0.287	0.28	1	NA-Tam RSMC vs Tam-NA ASMC/VSMC	Tomm5
Aldh2	0.687779754160066	0.522141112672641	0.352	0.4	1	NA-Tam RSMC vs Tam-NA ASMC/VSMC	Aldh2
Wbp4	0.689991951165599	0.269745238475381	0.222	0.26	1	NA-Tam RSMC vs Tam-NA ASMC/VSMC	Wbp4
Ptprs	0.692523167654159	0.764792567430752	0.389	0.48	1	NA-Tam RSMC vs Tam-NA ASMC/VSMC	Ptprs
Nid1	0.694015344106724	0.458692752460327	0.398	0.4	1	NA-Tam RSMC vs Tam-NA ASMC/VSMC	Nid1
Rps26	0.694703181937587	0.271759677130944	0.648	0.74	1	NA-Tam RSMC vs Tam-NA ASMC/VSMC	Rps26
Zranb2	0.694771052939388	-0.285227108937755	0.259	0.24	1	NA-Tam RSMC vs Tam-NA ASMC/VSMC	Zranb2
Atf4	0.695129056001118	0.928352691583225	0.315	0.32	1	NA-Tam RSMC vs Tam-NA ASMC/VSMC	Atf4
Matr3	0.697785347705211	0.692045469239721	0.204	0.28	1	NA-Tam RSMC vs Tam-NA ASMC/VSMC	Matr3
Prkar1a	0.701384038536084	0.35578957962352	0.407	0.5	1	NA-Tam RSMC vs Tam-NA ASMC/VSMC	Prkar1a
Myadm	0.704401494193736	-0.34026210366813	0.269	0.28	1	NA-Tam RSMC vs Tam-NA ASMC/VSMC	Myadm
Rpl29	0.708645383780101	0.368754171646483	0.296	0.28	1	NA-Tam RSMC vs Tam-NA ASMC/VSMC	Rpl29
Pdlim2	0.714840849073287	0.403337790875479	0.324	0.3	1	NA-Tam RSMC vs Tam-NA ASMC/VSMC	Pdlim2
Syf2	0.717075044124519	0.429155755900837	0.324	0.38	1	NA-Tam RSMC vs Tam-NA ASMC/VSMC	Syf2
Lman2	0.722136772727147	0.735087980906542	0.259	0.34	1	NA-Tam RSMC vs Tam-NA ASMC/VSMC	Lman2
Atp6ap1	0.723243413179394	0.50158982806253	0.259	0.3	1	NA-Tam RSMC vs Tam-NA ASMC/VSMC	Atp6ap1
Kank2	0.723615020941494	-0.441993284858593	0.222	0.28	1	NA-Tam RSMC vs Tam-NA ASMC/VSMC	Kank2
Rpl27a	0.723995701369971	-0.825631528977442	0.398	0.46	1	NA-Tam RSMC vs Tam-NA ASMC/VSMC	Rpl27a
Prpf40a	0.724571328436222	0.61779697612681	0.241	0.32	1	NA-Tam RSMC vs Tam-NA ASMC/VSMC	Prpf40a
Med10	0.725544150642292	-0.404083780750002	0.231	0.26	1	NA-Tam RSMC vs Tam-NA ASMC/VSMC	Med10
Atp5e	0.733390740564972	0.373339081909672	0.63	0.66	1	NA-Tam RSMC vs Tam-NA ASMC/VSMC	Atp5e
Sptssa	0.736229602514188	0.374206840344231	0.259	0.3	1	NA-Tam RSMC vs Tam-NA ASMC/VSMC	Sptssa
Snx3	0.739718467275245	0.377002286092574	0.352	0.44	1	NA-Tam RSMC vs Tam-NA ASMC/VSMC	Snx3
Maged1	0.740704319541519	0.920685312814899	0.213	0.3	1	NA-Tam RSMC vs Tam-NA ASMC/VSMC	Maged1
9530068E07Rik	0.741515859854031	0.510357009390445	0.324	0.3	1	NA-Tam RSMC vs Tam-NA ASMC/VSMC	9530068E07Rik
Gas6	0.742329944083348	0.420726807527061	0.389	0.44	1	NA-Tam RSMC vs Tam-NA ASMC/VSMC	Gas6
Snx6	0.749013972614835	0.541688434004756	0.269	0.22	1	NA-Tam RSMC vs Tam-NA ASMC/VSMC	Snx6
Brix1	0.749537958249096	0.358582425796056	0.278	0.3	1	NA-Tam RSMC vs Tam-NA ASMC/VSMC	Brix1
Mef2a	0.750012996994204	0.379836362437819	0.259	0.34	1	NA-Tam RSMC vs Tam-NA ASMC/VSMC	Mef2a
Eif4a2	0.750067495974487	1.54637269396529	0.343	0.38	1	NA-Tam RSMC vs Tam-NA ASMC/VSMC	Eif4a2
Tgfbr2	0.750480608657043	0.606513274902547	0.407	0.48	1	NA-Tam RSMC vs Tam-NA ASMC/VSMC	Tgfbr2
Cbx3	0.753377470379497	0.267140579330627	0.37	0.44	1	NA-Tam RSMC vs Tam-NA ASMC/VSMC	Cbx3
Gm6863	0.754200142542856	0.291778856416767	0.25	0.26	1	NA-Tam RSMC vs Tam-NA ASMC/VSMC	Gm6863
Tbca	0.757080999750109	0.30441423157906	0.287	0.32	1	NA-Tam RSMC vs Tam-NA ASMC/VSMC	Tbca
Tm9sf2	0.759487323390633	0.727615156126272	0.185	0.26	1	NA-Tam RSMC vs Tam-NA ASMC/VSMC	Tm9sf2
Eprs	0.761037467032109	0.700373940127721	0.269	0.34	1	NA-Tam RSMC vs Tam-NA ASMC/VSMC	Eprs
Zfhx3	0.761223642494735	-0.598109091921629	0.25	0.32	1	NA-Tam RSMC vs Tam-NA ASMC/VSMC	Zfhx3
Prdx2	0.769901527226201	0.524790898987701	0.38	0.38	1	NA-Tam RSMC vs Tam-NA ASMC/VSMC	Prdx2
Paip2	0.7703012734236	0.268648615633547	0.62	0.68	1	NA-Tam RSMC vs Tam-NA ASMC/VSMC	Paip2
Rpl12	0.771079591995849	0.582691991626452	0.426	0.44	1	NA-Tam RSMC vs Tam-NA ASMC/VSMC	Rpl12
Sdc2	0.780335675588422	0.416200130674924	0.25	0.3	1	NA-Tam RSMC vs Tam-NA ASMC/VSMC	Sdc2
Sri	0.780619666779866	0.250396673396415	0.657	0.72	1	NA-Tam RSMC vs Tam-NA ASMC/VSMC	Sri
Atp6v1f	0.782147399777774	0.279850543954485	0.583	0.52	1	NA-Tam RSMC vs Tam-NA ASMC/VSMC	Atp6v1f
Cox20	0.788010395379518	0.367717614875465	0.426	0.46	1	NA-Tam RSMC vs Tam-NA ASMC/VSMC	Cox20
Hist1h2bc	0.788477840167937	0.273908394728819	0.296	0.32	1	NA-Tam RSMC vs Tam-NA ASMC/VSMC	Hist1h2bc
Atp2b1	0.791404597807289	0.563630947209949	0.259	0.26	1	NA-Tam RSMC vs Tam-NA ASMC/VSMC	Atp2b1
Rpl10	0.79734491225164	0.427015744203431	0.481	0.54	1	NA-Tam RSMC vs Tam-NA ASMC/VSMC	Rpl10
Gm7299	0.808899735439957	-0.254327582497763	0.333	0.28	1	NA-Tam RSMC vs Tam-NA ASMC/VSMC	Gm7299
Fbn1	0.80956200726066	-0.333900653860874	0.583	0.56	1	NA-Tam RSMC vs Tam-NA ASMC/VSMC	Fbn1
Tm9sf3	0.819186821360967	0.638732766816798	0.315	0.32	1	NA-Tam RSMC vs Tam-NA ASMC/VSMC	Tm9sf3
Commd6	0.820841344761383	0.259583555338902	0.324	0.3	1	NA-Tam RSMC vs Tam-NA ASMC/VSMC	Commd6
Fosb	0.823013271885254	0.443025881405264	0.5	0.58	1	NA-Tam RSMC vs Tam-NA ASMC/VSMC	Fosb
Sftpa1	0.827747165610484	-1.37686559203379	0.417	0.38	1	NA-Tam RSMC vs Tam-NA ASMC/VSMC	Sftpa1
Herpud1	0.829038740894011	-0.860882840863336	0.306	0.28	1	NA-Tam RSMC vs Tam-NA ASMC/VSMC	Herpud1
Tacc1	0.834802126395002	0.382682401755801	0.426	0.34	1	NA-Tam RSMC vs Tam-NA ASMC/VSMC	Tacc1
Dnajb6	0.838312119077998	0.529032363799118	0.343	0.4	1	NA-Tam RSMC vs Tam-NA ASMC/VSMC	Dnajb6
Tnfrsf1a	0.838831571963837	0.822014526596734	0.185	0.32	1	NA-Tam RSMC vs Tam-NA ASMC/VSMC	Tnfrsf1a
Tuba1b	0.839473640165141	-0.530360028221349	0.343	0.3	1	NA-Tam RSMC vs Tam-NA ASMC/VSMC	Tuba1b
Capns1	0.841263326372257	0.347449497056485	0.324	0.34	1	NA-Tam RSMC vs Tam-NA ASMC/VSMC	Capns1
Hnrnpa3	0.84346985477847	0.744004889505416	0.185	0.26	1	NA-Tam RSMC vs Tam-NA ASMC/VSMC	Hnrnpa3
Mrfap1	0.8439404821402	-0.337034519499388	0.287	0.3	1	NA-Tam RSMC vs Tam-NA ASMC/VSMC	Mrfap1
Papola	0.846928736145498	0.440752932932538	0.25	0.26	1	NA-Tam RSMC vs Tam-NA ASMC/VSMC	Papola
Tnrc6b	0.855348338888573	-0.271146759079213	0.315	0.26	1	NA-Tam RSMC vs Tam-NA ASMC/VSMC	Tnrc6b
Fam32a	0.858411644137429	0.412763611765178	0.278	0.34	1	NA-Tam RSMC vs Tam-NA ASMC/VSMC	Fam32a
Eef1d	0.859584544600694	-0.430945251086552	0.213	0.26	1	NA-Tam RSMC vs Tam-NA ASMC/VSMC	Eef1d
Atp1a2	0.859777232546681	0.339681848866966	0.352	0.4	1	NA-Tam RSMC vs Tam-NA ASMC/VSMC	Atp1a2
Dapk1	0.867217013213815	0.306429092668036	0.231	0.26	1	NA-Tam RSMC vs Tam-NA ASMC/VSMC	Dapk1
Gm2a	0.872801144145776	-0.726222670398025	0.343	0.24	1	NA-Tam RSMC vs Tam-NA ASMC/VSMC	Gm2a
Hnrnpk	0.873590766163548	-0.45072356798489	0.676	0.68	1	NA-Tam RSMC vs Tam-NA ASMC/VSMC	Hnrnpk
Morf4l1	0.875544918233229	0.43185832522396	0.343	0.32	1	NA-Tam RSMC vs Tam-NA ASMC/VSMC	Morf4l1
Gabarapl2	0.877020147235727	-0.504117850897472	0.278	0.24	1	NA-Tam RSMC vs Tam-NA ASMC/VSMC	Gabarapl2
Tmem50a	0.879141737457498	0.265305954399737	0.472	0.44	1	NA-Tam RSMC vs Tam-NA ASMC/VSMC	Tmem50a
Ccdc82	0.882063041677416	0.277974673801134	0.296	0.28	1	NA-Tam RSMC vs Tam-NA ASMC/VSMC	Ccdc82
Vldlr	0.883829437346161	-0.533957574717371	0.269	0.22	1	NA-Tam RSMC vs Tam-NA ASMC/VSMC	Vldlr
Cnn2	0.8839829157607	0.799004838137051	0.287	0.32	1	NA-Tam RSMC vs Tam-NA ASMC/VSMC	Cnn2
Naca	0.885065483469061	0.297454961862909	0.324	0.38	1	NA-Tam RSMC vs Tam-NA ASMC/VSMC	Naca
Cbx6	0.885778351241693	0.422907762902081	0.296	0.28	1	NA-Tam RSMC vs Tam-NA ASMC/VSMC	Cbx6
Zcrb1	0.888872737042331	0.565247658100779	0.389	0.46	1	NA-Tam RSMC vs Tam-NA ASMC/VSMC	Zcrb1
Fxyd1	0.891762476417517	-0.407883659337357	0.75	0.68	1	NA-Tam RSMC vs Tam-NA ASMC/VSMC	Fxyd1
Mrpl36	0.892926962699683	0.41174624812427	0.204	0.28	1	NA-Tam RSMC vs Tam-NA ASMC/VSMC	Mrpl36
Pfdn5	0.894509354759836	0.250364063924724	0.593	0.58	1	NA-Tam RSMC vs Tam-NA ASMC/VSMC	Pfdn5
Ndufb3	0.897033672992114	-0.252285135530022	0.25	0.26	1	NA-Tam RSMC vs Tam-NA ASMC/VSMC	Ndufb3
Klf9	0.901369583623255	-0.543894090832242	0.278	0.28	1	NA-Tam RSMC vs Tam-NA ASMC/VSMC	Klf9
Srpr	0.904892413250116	0.667129664456293	0.306	0.42	1	NA-Tam RSMC vs Tam-NA ASMC/VSMC	Srpr
Huwe1	0.90551829038614	0.959807903514075	0.241	0.28	1	NA-Tam RSMC vs Tam-NA ASMC/VSMC	Huwe1
Gpx8	0.905796098402401	-0.350602537582251	0.37	0.4	1	NA-Tam RSMC vs Tam-NA ASMC/VSMC	Gpx8
Hexa	0.906557876682458	1.05065389606816	0.241	0.28	1	NA-Tam RSMC vs Tam-NA ASMC/VSMC	Hexa
Tor1aip1	0.908209965529296	0.600677899125438	0.269	0.34	1	NA-Tam RSMC vs Tam-NA ASMC/VSMC	Tor1aip1
Spry1	0.908889807503885	0.967897432806418	0.25	0.28	1	NA-Tam RSMC vs Tam-NA ASMC/VSMC	Spry1
Ccnd2	0.914141990419868	-0.463439788812349	0.417	0.4	1	NA-Tam RSMC vs Tam-NA ASMC/VSMC	Ccnd2
Xrn1	0.915141352920564	0.924048964842878	0.278	0.24	1	NA-Tam RSMC vs Tam-NA ASMC/VSMC	Xrn1
Anapc5	0.917356892249887	0.65048831674702	0.278	0.3	1	NA-Tam RSMC vs Tam-NA ASMC/VSMC	Anapc5
RP23-263B18.5	0.918092033654118	0.489406079647807	0.343	0.38	1	NA-Tam RSMC vs Tam-NA ASMC/VSMC	RP23-263B18.5
Rps2	0.919243387009434	0.476941229082672	0.398	0.4	1	NA-Tam RSMC vs Tam-NA ASMC/VSMC	Rps2
Ism1	0.925251188265874	0.511208759952471	0.259	0.34	1	NA-Tam RSMC vs Tam-NA ASMC/VSMC	Ism1
Ergic3	0.926271800498004	0.324094511719508	0.38	0.36	1	NA-Tam RSMC vs Tam-NA ASMC/VSMC	Ergic3
Snrnp27	0.927663380772542	0.458134195683117	0.509	0.54	1	NA-Tam RSMC vs Tam-NA ASMC/VSMC	Snrnp27
Dpysl2	0.929063200854857	-0.576547512711615	0.509	0.44	1	NA-Tam RSMC vs Tam-NA ASMC/VSMC	Dpysl2
Lamp2	0.930706680712856	-0.4137994168293	0.528	0.48	1	NA-Tam RSMC vs Tam-NA ASMC/VSMC	Lamp2
Rpl22	0.934017114135761	0.321497438366235	0.333	0.38	1	NA-Tam RSMC vs Tam-NA ASMC/VSMC	Rpl22
Rps11-ps1	0.93745073396642	-0.619090956351541	0.537	0.52	1	NA-Tam RSMC vs Tam-NA ASMC/VSMC	Rps11-ps1
Tmem259	0.941430157355635	0.36032121043214	0.38	0.34	1	NA-Tam RSMC vs Tam-NA ASMC/VSMC	Tmem259
Tiparp	0.942727403660877	0.452000622503147	0.222	0.28	1	NA-Tam RSMC vs Tam-NA ASMC/VSMC	Tiparp
Jak1	0.943800916618301	0.659614181795893	0.204	0.32	1	NA-Tam RSMC vs Tam-NA ASMC/VSMC	Jak1
Clic4	0.946846718929531	0.567074937111256	0.509	0.64	1	NA-Tam RSMC vs Tam-NA ASMC/VSMC	Clic4
Rab12	0.947739416986602	1.12583227059431	0.204	0.26	1	NA-Tam RSMC vs Tam-NA ASMC/VSMC	Rab12
Atp5f1	0.949496361950201	0.58917752283005	0.574	0.62	1	NA-Tam RSMC vs Tam-NA ASMC/VSMC	Atp5f1
Ctsk	0.950978021802104	0.33227412482981	0.231	0.26	1	NA-Tam RSMC vs Tam-NA ASMC/VSMC	Ctsk
Tmem147	0.952143331725294	0.296350024822406	0.278	0.32	1	NA-Tam RSMC vs Tam-NA ASMC/VSMC	Tmem147
Eef1a1	0.952254283060173	0.392163879020552	0.519	0.56	1	NA-Tam RSMC vs Tam-NA ASMC/VSMC	Eef1a1
Rps9	0.952909470506383	0.269391642175082	0.694	0.68	1	NA-Tam RSMC vs Tam-NA ASMC/VSMC	Rps9
Hnrnpu	0.954084672991474	0.260713508043892	0.204	0.26	1	NA-Tam RSMC vs Tam-NA ASMC/VSMC	Hnrnpu
Rps17	0.957391404596669	0.273002736994973	0.454	0.46	1	NA-Tam RSMC vs Tam-NA ASMC/VSMC	Rps17
Myh10	0.957679149502252	0.453562569325956	0.278	0.32	1	NA-Tam RSMC vs Tam-NA ASMC/VSMC	Myh10
Ndufb2	0.958610545999169	0.304112024664618	0.537	0.54	1	NA-Tam RSMC vs Tam-NA ASMC/VSMC	Ndufb2
Cnpy2	0.962230508262041	0.344279126494024	0.324	0.42	1	NA-Tam RSMC vs Tam-NA ASMC/VSMC	Cnpy2
Mcl1	0.966497847859032	-0.287726300959575	0.343	0.32	1	NA-Tam RSMC vs Tam-NA ASMC/VSMC	Mcl1
Lsm7	0.970047708103235	0.317065059809425	0.417	0.5	1	NA-Tam RSMC vs Tam-NA ASMC/VSMC	Lsm7
Pcif1	0.973464964735527	0.459804007990819	0.222	0.26	1	NA-Tam RSMC vs Tam-NA ASMC/VSMC	Pcif1
S100a11	0.978903528529807	0.276747777768551	0.463	0.52	1	NA-Tam RSMC vs Tam-NA ASMC/VSMC	S100a11
Hcfc1r1	0.979238782091675	0.707273523695138	0.389	0.52	1	NA-Tam RSMC vs Tam-NA ASMC/VSMC	Hcfc1r1
Ppt1	0.979949161108035	-0.740435473879913	0.296	0.28	1	NA-Tam RSMC vs Tam-NA ASMC/VSMC	Ppt1
Gnas	0.980645726089172	0.477024578345223	0.694	0.72	1	NA-Tam RSMC vs Tam-NA ASMC/VSMC	Gnas
Rps6	0.98114818697049	-0.330196460318213	0.537	0.48	1	NA-Tam RSMC vs Tam-NA ASMC/VSMC	Rps6
Il6st	0.982041640931279	0.331639913832007	0.352	0.34	1	NA-Tam RSMC vs Tam-NA ASMC/VSMC	Il6st
Fzd1	0.983887209893724	0.520517965051034	0.287	0.26	1	NA-Tam RSMC vs Tam-NA ASMC/VSMC	Fzd1
Lasp1	0.984273537476397	2.18031929325596	0.148	0.26	1	NA-Tam RSMC vs Tam-NA ASMC/VSMC	Lasp1
Tmem30a	0.985756564377988	0.425417622558903	0.315	0.3	1	NA-Tam RSMC vs Tam-NA ASMC/VSMC	Tmem30a
Hspb2	0.988125209716591	0.410225248072027	0.463	0.48	1	NA-Tam RSMC vs Tam-NA ASMC/VSMC	Hspb2
Pin1	0.990402484920573	0.252504058666273	0.37	0.38	1	NA-Tam RSMC vs Tam-NA ASMC/VSMC	Pin1
